# Supplementary material for: Flunarizinium isonicotinate
Source: Acta Crystallogr Sect E Struct Rep Online. 2014 May 17;70(Pt 6):o681–2. doi: 10.1107/S1600536814010423 (PMC4051108; doi:10.1107/S1600536814010423)
Supplement: Supplementary file 1 [file e-70-0o681-sup1.cif]

##############################################################################
#                                                                            #
# This CIF contains the data in a paper accepted for publication in          #
# Acta Crystallographica Section E. It conforms to the requirements of       #
# Notes for Authors for Acta Crystallographica Section E, and has been       #
# peer reviewed under the auspices of the IUCr Commission on Journals.       #
#                                                                            #
# Full details of the Crystallographic Information File format               #
# are given in the paper "The Crystallographic Information File (CIF):       #
# a New Standard Archive File for Crystallography" by S. R. Hall, F. H.      #
# Allen and I. D. Brown [Acta Cryst. (1991), A47, 655-685].                  #
#                                                                            #
# The current version of the core CIF dictionary is obtainable from          #
# ftp://ftp.iucr.org/pub/cif_core.dic.                                       #
#                                                                            #
# Software is freely available for graphical display of the structure(s)     #
# in this CIF. For information consult the CIF software page                 #
# http://www.iucr.org/resources/cif/software.                                #
#                                                                            #
# This file may be used for bona fide research purposes within the           #
# scientific community so long as proper attribution is given to the journal # 
# article from which it was obtained.                                        #
#                                                                            #
##############################################################################
data_I
_audit_creation_method
;
Olex2 1.2
(compiled Apr 23 2013 17:54:37, GUI svn.r4466)
;
_journal_date_recd_electronic     2014-04-26
_journal_date_accepted     2014-05-07
_journal_name_full     'Acta Crystallographica, Section E'
_journal_year     2014
_journal_volume     70
_journal_issue      6
_journal_page_first     o681
_journal_page_last     o682
_journal_paper_category     QO
_journal_paper_doi     10.1107/S1600536814010423
_journal_coeditor_code     LH5702
_publ_contact_author_name     'Jasinski, Jerry P.'
_publ_contact_author_address
;
Department of Chemistry
Keene State College
229 Main Street
Keene, New Hampshire 03435, USA
;
_publ_contact_author_email     jjasinski@keene.edu
_publ_contact_author_fax     ?
_publ_contact_author_phone     '603 358-2563'
_publ_section_title
;
Flunarizinium isonicotinate
;
loop_
    _publ_author_name
    _publ_author_address
    'Kavitha, Channappa N.'
;
Department of Studies in Chemistry
University of Mysore
Manasagangotri, Mysore 570 006, India
;
    'Kaur, Manpreet'
;
Department of Studies in Chemistry
University of Mysore
Manasagangotri, Mysore 570 006, India
;
    'Jasinski, Jerry P.'
;
Department of Chemistry
Keene State College
229 Main Street
Keene, NH 03435-2001, USA
;
    'Yathirajan, H.S.'
;
Department of Studies in Chemistry
University of Mysore
Manasagangotri, Mysore 570 006, India
;
_database_code_depnum_ccdc_archive     'CCDC 1001665'
_chemical_name_systematic
;\
4-[Bis(4-fluorophenyl)methyl]-1-[(2<i>E</i>)-3-phenylprop-2-en-1-\
yl]piperazin-1-ium pyridine-4-carboxylate
;
_chemical_name_common
;
Flunarizinium isonicotinate
;
_chemical_formula_moiety     'C26 H27 F2 N2 +, C6 H4 N O2 -'
_chemical_formula_sum     'C32 H31 F2 N3 O2'
_chemical_formula_iupac     'C26 H27 F2 N2 +, C6 H4 N O2 -'
_chemical_formula_weight     527.60
_chemical_melting_point     ?
_shelx_space_group_comment
;
The symmetry employed for this shelxl refinement is uniquely defined
by the following loop, which should always be used as a source of
symmetry information in preference to the above space-group names.
They are only intended as comments.
;
_space_group_crystal_system     monoclinic
_space_group_name_H-M_alt     'P c'
_space_group_name_Hall     'P -2yc'
loop_
    _space_group_symop_operation_xyz
    'x, y, z'
    'x, -y, z+1/2'
_cell_length_a     11.0023(3)
_cell_length_b     10.6435(3)
_cell_length_c     11.3393(3)
_cell_angle_alpha     90
_cell_angle_beta     92.481(3)
_cell_angle_gamma     90
_cell_volume     1326.63(6)
_cell_formula_units_Z     2
_cell_measurement_reflns_used     4115
_cell_measurement_theta_min     4.0040
_cell_measurement_theta_max     71.4800
_cell_measurement_temperature     173(2)
_exptl_crystal_description     block
_exptl_crystal_colour     colourless
_exptl_crystal_size_max     0.22
_exptl_crystal_size_mid     0.12
_exptl_crystal_size_min     0.06
_exptl_crystal_density_diffrn     1.321
_exptl_crystal_density_meas     ?
_exptl_crystal_density_method     ?
_exptl_crystal_F_000     556
_exptl_absorpt_coefficient_mu     0.757
_exptl_absorpt_correction_type     multi-scan
_exptl_absorpt_process_details
;
(CrysAlis PRO and CrysAlis RED; Agilent, 2012)
;
_shelx_estimated_absorpt_T_min     ?
_shelx_estimated_absorpt_T_max     ?
_exptl_absorpt_correction_T_min     0.78074
_exptl_absorpt_correction_T_max     1.00000
_exptl_special_details     ?
_diffrn_ambient_temperature     173(2)
_diffrn_radiation_type     CuK\a
_diffrn_radiation_wavelength     1.54184
_diffrn_measurement_device_type     'Agilent Eos Gemini'
_diffrn_measurement_method     '\w scans'
_diffrn_detector_area_resol_mean     16.0416
_diffrn_reflns_number     8232
_diffrn_reflns_av_R_equivalents     0.0422
_diffrn_reflns_theta_min     4.022
_diffrn_reflns_theta_max     71.309
_diffrn_reflns_theta_full     67.684
_diffrn_measured_fraction_theta_max     0.986
_diffrn_measured_fraction_theta_full     0.999
_diffrn_reflns_limit_h_min     -13
_diffrn_reflns_limit_h_max     7
_diffrn_reflns_limit_k_min     -12
_diffrn_reflns_limit_k_max     13
_diffrn_reflns_limit_l_min     -13
_diffrn_reflns_limit_l_max     13
_refine_special_details     ?
_reflns_number_total     3403
_reflns_number_gt     3238
_reflns_threshold_expression     I>2\s(I)
_refine_ls_structure_factor_coef     Fsqd
_refine_ls_matrix_type     full
_refine_ls_R_factor_all     0.0417
_refine_ls_R_factor_gt     0.0399
_refine_ls_wR_factor_gt     0.1072
_refine_ls_wR_factor_ref     0.1098
_refine_ls_goodness_of_fit_ref     1.023
_refine_ls_restrained_S_all     1.023
_refine_ls_number_reflns     3403
_refine_ls_number_parameters     357
_refine_ls_number_restraints     2
_refine_ls_hydrogen_treatment     mixed
_refine_ls_weighting_scheme     calc
_refine_ls_weighting_details
              'w=1/[\s^2^(Fo^2^)+(0.0764P)^2^+0.0707P] where P=(Fo^2^+2Fc^2^)/3'
_atom_sites_solution_hydrogens     mixed
_atom_sites_solution_primary     direct
_atom_sites_solution_secondary     ?
_refine_ls_shift/su_max     0.000
_refine_ls_shift/su_mean     0.000
_refine_diff_density_max     0.181
_refine_diff_density_min     -0.199
_refine_ls_extinction_method     'SHELXL2012 (Sheldrick, 2008)'
_refine_ls_extinction_coef     0.0050(8)
_refine_ls_extinction_expression
                                  'Fc^*^=kFc[1+0.001xFc^2^\l^3^/sin(2\q)]^-1/4^'
_refine_ls_abs_structure_details
;
Classical Flack method preferred over Parsons because s.u. lower.
857 Friedel pairs
;
_refine_ls_abs_structure_Flack     0.2(2)
loop_
    _atom_type_symbol
    _atom_type_description
    _atom_type_scat_dispersion_real
    _atom_type_scat_dispersion_imag
    _atom_type_scat_source
    'C' 'C' 0.0181 0.0091
                         'International Tables Vol C Tables 4.2.6.8 and 6.1.1.4'
    'H' 'H' 0.0000 0.0000
                         'International Tables Vol C Tables 4.2.6.8 and 6.1.1.4'
    'N' 'N' 0.0311 0.0180
                         'International Tables Vol C Tables 4.2.6.8 and 6.1.1.4'
    'O' 'O' 0.0492 0.0322
                         'International Tables Vol C Tables 4.2.6.8 and 6.1.1.4'
    'F' 'F' 0.0727 0.0534
                         'International Tables Vol C Tables 4.2.6.8 and 6.1.1.4'
_computing_data_collection     'CrysAlis PRO (Agilent, 2012)'
_computing_cell_refinement     'CrysAlis PRO (Agilent, 2012)'
_computing_data_reduction     'CrysAlis RED (Agilent, 2012)'
_computing_structure_solution     'SUPERFLIP (Palatinus & Chapuis, 2007)'
_computing_structure_refinement     'SHELXL2012 (Sheldrick, 2008)'
_computing_molecular_graphics
                 'OLEX2 (Dolomanov <i>et al.</i>, 2009) and PLATON (Spek, 2009)'
_computing_publication_material     'OLEX2 (Dolomanov <i>et al.</i>, 2009)'
loop_
    _atom_site_type_symbol
    _atom_site_label
    _atom_site_fract_x
    _atom_site_fract_y
    _atom_site_fract_z
    _atom_site_U_iso_or_equiv
    _atom_site_adp_type
    _atom_site_calc_flag
    _atom_site_occupancy
    _atom_site_disorder_assembly
    _atom_site_disorder_group
    F F1A -0.1154(2) 1.19666(19) 0.98648(18) 0.0538(5) Uani d 1 . .
    F F2A 0.0248(2) 1.5040(2) 0.2592(2) 0.0696(7) Uani d 1 . .
    N N1A 0.2572(2) 1.0742(2) 0.58937(19) 0.0263(5) Uani d 1 . .
    N N2A 0.4826(2) 0.9352(2) 0.5718(2) 0.0272(5) Uani d 1 . .
    H H2A 0.461(4) 0.877(4) 0.513(4) 0.048(10) Uiso d 1 . .
    C C1A 0.1259(2) 1.0983(2) 0.5668(2) 0.0270(5) Uani d 1 . .
    H H1A 0.0897 1.0231 0.5298 0.032 Uiso calc 1 . .
    C C2A 0.0641(2) 1.1206(2) 0.6827(2) 0.0271(5) Uani d 1 . .
    C C3A 0.1256(3) 1.1748(2) 0.7798(2) 0.0291(5) Uani d 1 . .
    H H3A 0.2080 1.1932 0.7763 0.035 Uiso calc 1 . .
    C C4A 0.0650(3) 1.2017(2) 0.8823(3) 0.0336(6) Uani d 1 . .
    H H4A 0.1062 1.2378 0.9472 0.040 Uiso calc 1 . .
    C C5A -0.0561(3) 1.1741(3) 0.8856(3) 0.0362(6) Uani d 1 . .
    C C6A -0.1212(3) 1.1206(3) 0.7915(3) 0.0375(7) Uani d 1 . .
    H H6A -0.2037 1.1033 0.7959 0.045 Uiso calc 1 . .
    C C7A -0.0596(3) 1.0937(3) 0.6905(3) 0.0323(6) Uani d 1 . .
    H H7A -0.1016 1.0569 0.6264 0.039 Uiso calc 1 . .
    C C8A 0.1019(2) 1.2089(2) 0.4835(2) 0.0286(5) Uani d 1 . .
    C C9A 0.0496(3) 1.1870(3) 0.3720(3) 0.0350(6) Uani d 1 . .
    H H9A 0.0320 1.1052 0.3482 0.042 Uiso calc 1 . .
    C C10A 0.0231(3) 1.2866(4) 0.2952(3) 0.0441(8) Uani d 1 . .
    H H10A -0.0122 1.2723 0.2204 0.053 Uiso calc 1 . .
    C C11A 0.0504(3) 1.4057(3) 0.3327(3) 0.0460(8) Uani d 1 . .
    C C12A 0.1034(3) 1.4311(3) 0.4423(3) 0.0454(8) Uani d 1 . .
    H H12A 0.1216 1.5132 0.4649 0.054 Uiso calc 1 . .
    C C13A 0.1292(3) 1.3318(3) 0.5183(3) 0.0366(6) Uani d 1 . .
    H H13A 0.1649 1.3471 0.5927 0.044 Uiso calc 1 . .
    C C14A 0.3274(2) 1.0792(3) 0.4828(2) 0.0301(6) Uani d 1 . .
    H H14A 0.3156 1.1601 0.4446 0.036 Uiso calc 1 . .
    H H14B 0.2991 1.0145 0.4281 0.036 Uiso calc 1 . .
    C C15A 0.4611(3) 1.0600(3) 0.5144(2) 0.0297(6) Uani d 1 . .
    H H15A 0.5070 1.0650 0.4434 0.036 Uiso calc 1 . .
    H H15B 0.4895 1.1261 0.5676 0.036 Uiso calc 1 . .
    C C16A 0.4061(2) 0.9246(2) 0.6769(2) 0.0280(5) Uani d 1 . .
    H H16A 0.4332 0.9853 0.7362 0.034 Uiso calc 1 . .
    H H16B 0.4148 0.8413 0.7108 0.034 Uiso calc 1 . .
    C C17A 0.2741(3) 0.9485(2) 0.6415(2) 0.0286(5) Uani d 1 . .
    H H17A 0.2463 0.8855 0.5847 0.034 Uiso calc 1 . .
    H H17B 0.2253 0.9412 0.7104 0.034 Uiso calc 1 . .
    C C18A 0.6153(3) 0.9189(3) 0.6037(3) 0.0338(6) Uani d 1 . .
    H H18A 0.6603 0.9180 0.5321 0.041 Uiso calc 1 . .
    H H18B 0.6435 0.9900 0.6508 0.041 Uiso calc 1 . .
    C C19A 0.6416(3) 0.8002(3) 0.6713(3) 0.0328(6) Uani d 1 . .
    H H19A 0.6247 0.7235 0.6349 0.039 Uiso calc 1 . .
    C C20A 0.6877(3) 0.8008(3) 0.7806(3) 0.0324(6) Uani d 1 . .
    H H20A 0.7019 0.8796 0.8139 0.039 Uiso calc 1 . .
    C C21A 0.7198(2) 0.6926(3) 0.8567(2) 0.0306(6) Uani d 1 . .
    C C22A 0.7056(3) 0.5679(3) 0.8189(3) 0.0360(6) Uani d 1 . .
    H H22A 0.6718 0.5512 0.7440 0.043 Uiso calc 1 . .
    C C23A 0.7412(3) 0.4696(3) 0.8918(3) 0.0420(7) Uani d 1 . .
    H H23A 0.7306 0.3872 0.8658 0.050 Uiso calc 1 . .
    C C24A 0.7929(3) 0.4928(3) 1.0041(3) 0.0439(7) Uani d 1 . .
    H H24A 0.8182 0.4263 1.0523 0.053 Uiso calc 1 . .
    C C25A 0.8064(3) 0.6152(3) 1.0436(3) 0.0420(7) Uani d 1 . .
    H H25A 0.8398 0.6314 1.1188 0.050 Uiso calc 1 . .
    C C26A 0.7696(3) 0.7141(3) 0.9699(3) 0.0353(6) Uani d 1 . .
    H H26A 0.7785 0.7963 0.9969 0.042 Uiso calc 1 . .
    O O1B 0.4163(2) 0.2192(2) 0.9087(2) 0.0479(6) Uani d 1 . .
    O O2B 0.5711(2) 0.1759(2) 0.7956(2) 0.0434(5) Uani d 1 . .
    N N1B 0.3838(3) 0.5717(3) 0.6228(4) 0.0636(10) Uani d 1 . .
    C C1B 0.4838(3) 0.2391(3) 0.8226(2) 0.0326(6) Uani d 1 . .
    C C2B 0.4475(3) 0.3537(3) 0.7500(2) 0.0328(6) Uani d 1 . .
    C C3B 0.4993(3) 0.3812(3) 0.6435(3) 0.0438(7) Uani d 1 . .
    H H3B 0.5574 0.3281 0.6132 0.053 Uiso calc 1 . .
    C C4B 0.4628(4) 0.4892(4) 0.5830(3) 0.0604(11) Uani d 1 . .
    H H4B 0.4956 0.5046 0.5102 0.072 Uiso calc 1 . .
    C C5B 0.3354(4) 0.5444(4) 0.7234(4) 0.0584(10) Uani d 1 . .
    H H5B 0.2787 0.6003 0.7518 0.070 Uiso calc 1 . .
    C C6B 0.3624(3) 0.4388(3) 0.7899(3) 0.0401(7) Uani d 1 . .
    H H6B 0.3244 0.4246 0.8603 0.048 Uiso calc 1 . .
loop_
    _atom_site_aniso_label
    _atom_site_aniso_U_11
    _atom_site_aniso_U_22
    _atom_site_aniso_U_33
    _atom_site_aniso_U_12
    _atom_site_aniso_U_13
    _atom_site_aniso_U_23
    F1A 0.0610(13) 0.0588(12) 0.0435(11) 0.0125(10) 0.0239(9) 0.0020(9)
    F2A 0.0701(15) 0.0701(14) 0.0688(15) 0.0143(11) 0.0076(12) 0.0431(12)
    N1A 0.0251(11) 0.0285(10) 0.0256(11) 0.0021(8) 0.0031(8) 0.0020(8)
    N2A 0.0258(12) 0.0318(11) 0.0238(11) 0.0027(9) -0.0002(8) -0.0024(9)
    C1A 0.0282(13) 0.0253(12) 0.0272(13) -0.0001(10) -0.0023(10) -0.0015(10)
    C2A 0.0277(13) 0.0240(12) 0.0296(13) 0.0034(10) 0.0017(10) 0.0034(9)
    C3A 0.0301(13) 0.0258(12) 0.0316(13) 0.0011(10) 0.0017(10) 0.0002(9)
    C4A 0.0445(16) 0.0266(12) 0.0295(13) 0.0066(11) 0.0006(12) -0.0001(10)
    C5A 0.0448(17) 0.0306(13) 0.0345(14) 0.0099(12) 0.0149(12) 0.0086(11)
    C6A 0.0300(14) 0.0377(15) 0.0452(17) 0.0050(12) 0.0074(12) 0.0109(12)
    C7A 0.0305(14) 0.0316(13) 0.0342(14) 0.0005(10) -0.0029(11) 0.0066(11)
    C8A 0.0257(12) 0.0324(13) 0.0277(13) 0.0044(11) 0.0021(10) 0.0024(10)
    C9A 0.0313(14) 0.0428(15) 0.0309(14) 0.0020(11) 0.0016(11) 0.0018(12)
    C10A 0.0341(16) 0.067(2) 0.0311(15) 0.0048(14) -0.0008(12) 0.0123(14)
    C11A 0.0438(18) 0.0467(18) 0.0480(19) 0.0079(14) 0.0085(14) 0.0221(15)
    C12A 0.0536(19) 0.0324(15) 0.0510(19) 0.0035(14) 0.0122(15) 0.0096(13)
    C13A 0.0435(17) 0.0324(15) 0.0340(15) 0.0027(12) 0.0029(12) 0.0029(11)
    C14A 0.0310(14) 0.0338(13) 0.0255(13) 0.0031(11) 0.0032(11) 0.0035(10)
    C15A 0.0310(14) 0.0338(13) 0.0243(13) -0.0010(11) 0.0036(10) 0.0020(10)
    C16A 0.0305(14) 0.0298(12) 0.0238(12) 0.0038(10) 0.0019(10) 0.0026(10)
    C17A 0.0293(13) 0.0290(12) 0.0277(13) 0.0011(10) 0.0032(10) 0.0037(10)
    C18A 0.0260(14) 0.0421(15) 0.0332(15) 0.0021(11) 0.0007(11) -0.0016(11)
    C19A 0.0269(14) 0.0351(14) 0.0363(15) 0.0047(11) 0.0005(11) -0.0066(11)
    C20A 0.0276(13) 0.0329(14) 0.0368(14) -0.0007(11) 0.0023(11) -0.0035(11)
    C21A 0.0220(12) 0.0361(14) 0.0338(15) -0.0008(10) 0.0030(10) 0.0008(11)
    C22A 0.0325(15) 0.0396(15) 0.0357(15) -0.0031(12) -0.0024(12) -0.0045(12)
    C23A 0.0389(17) 0.0326(14) 0.0545(19) 0.0005(13) 0.0029(14) -0.0015(13)
    C24A 0.0395(17) 0.0445(17) 0.0476(18) 0.0031(13) 0.0013(14) 0.0131(14)
    C25A 0.0391(16) 0.0529(18) 0.0338(14) 0.0006(14) -0.0025(12) 0.0029(13)
    C26A 0.0339(15) 0.0368(15) 0.0351(15) -0.0031(12) 0.0015(12) -0.0028(11)
    O1B 0.0465(13) 0.0533(13) 0.0444(13) 0.0075(11) 0.0073(10) 0.0189(10)
    O2B 0.0362(12) 0.0411(11) 0.0529(13) 0.0060(9) 0.0027(10) -0.0053(9)
    N1B 0.0457(18) 0.068(2) 0.077(2) -0.0050(15) -0.0011(16) 0.0407(18)
    C1B 0.0317(14) 0.0346(14) 0.0311(13) -0.0056(12) -0.0023(11) -0.0033(11)
    C2B 0.0324(14) 0.0361(14) 0.0294(13) -0.0091(11) -0.0023(10) -0.0008(11)
    C3B 0.0436(17) 0.0529(18) 0.0353(15) -0.0173(14) 0.0043(13) -0.0030(13)
    C4B 0.057(2) 0.087(3) 0.0363(18) -0.026(2) -0.0027(16) 0.0219(18)
    C5B 0.045(2) 0.050(2) 0.081(3) 0.0008(16) 0.0043(19) 0.0200(19)
    C6B 0.0408(17) 0.0391(15) 0.0407(17) -0.0044(13) 0.0048(13) 0.0056(12)
_geom_special_details
;
 All esds (except the esd in the dihedral angle between two l.s. planes)
 are estimated using the full covariance matrix.  The cell esds are taken
 into account individually in the estimation of esds in distances, angles
 and torsion angles; correlations between esds in cell parameters are only
 used when they are defined by crystal symmetry.  An approximate (isotropic)
 treatment of cell esds is used for estimating esds involving l.s. planes.
;
loop_
    _geom_bond_atom_site_label_1
    _geom_bond_atom_site_label_2
    _geom_bond_site_symmetry_2
    _geom_bond_distance
    _geom_bond_publ_flag
    F1A C5A . 1.363(3) ?
    F2A C11A . 1.360(4) ?
    N1A C1A . 1.479(3) ?
    N1A C14A . 1.463(3) ?
    N1A C17A . 1.471(3) ?
    N2A H2A . 0.94(4) ?
    N2A C15A . 1.493(3) ?
    N2A C16A . 1.492(3) ?
    N2A C18A . 1.499(3) ?
    C1A H1A . 0.9800 ?
    C1A C2A . 1.524(3) ?
    C1A C8A . 1.525(3) ?
    C2A C3A . 1.392(4) ?
    C2A C7A . 1.398(4) ?
    C3A H3A . 0.9300 ?
    C3A C4A . 1.395(4) ?
    C4A H4A . 0.9300 ?
    C4A C5A . 1.366(4) ?
    C5A C6A . 1.381(5) ?
    C6A H6A . 0.9300 ?
    C6A C7A . 1.386(4) ?
    C7A H7A . 0.9300 ?
    C8A C9A . 1.387(4) ?
    C8A C13A . 1.394(4) ?
    C9A H9A . 0.9300 ?
    C9A C10A . 1.395(4) ?
    C10A H10A . 0.9300 ?
    C10A C11A . 1.366(5) ?
    C11A C12A . 1.377(5) ?
    C12A H12A . 0.9300 ?
    C12A C13A . 1.385(4) ?
    C13A H13A . 0.9300 ?
    C14A H14A . 0.9700 ?
    C14A H14B . 0.9700 ?
    C14A C15A . 1.512(4) ?
    C15A H15A . 0.9700 ?
    C15A H15B . 0.9700 ?
    C16A H16A . 0.9700 ?
    C16A H16B . 0.9700 ?
    C16A C17A . 1.511(4) ?
    C17A H17A . 0.9700 ?
    C17A H17B . 0.9700 ?
    C18A H18A . 0.9700 ?
    C18A H18B . 0.9700 ?
    C18A C19A . 1.499(4) ?
    C19A H19A . 0.9300 ?
    C19A C20A . 1.319(4) ?
    C20A H20A . 0.9300 ?
    C20A C21A . 1.472(4) ?
    C21A C22A . 1.401(4) ?
    C21A C26A . 1.393(4) ?
    C22A H22A . 0.9300 ?
    C22A C23A . 1.379(4) ?
    C23A H23A . 0.9300 ?
    C23A C24A . 1.395(5) ?
    C24A H24A . 0.9300 ?
    C24A C25A . 1.383(5) ?
    C25A H25A . 0.9300 ?
    C25A C26A . 1.393(4) ?
    C26A H26A . 0.9300 ?
    O1B C1B . 1.270(4) ?
    O2B C1B . 1.223(4) ?
    N1B C4B . 1.329(6) ?
    N1B C5B . 1.311(5) ?
    C1B C2B . 1.515(4) ?
    C2B C3B . 1.388(4) ?
    C2B C6B . 1.392(4) ?
    C3B H3B . 0.9300 ?
    C3B C4B . 1.389(6) ?
    C4B H4B . 0.9300 ?
    C5B H5B . 0.9300 ?
    C5B C6B . 1.379(5) ?
    C6B H6B . 0.9300 ?
loop_
    _geom_angle_atom_site_label_1
    _geom_angle_atom_site_label_2
    _geom_angle_atom_site_label_3
    _geom_angle_site_symmetry_1
    _geom_angle_site_symmetry_3
    _geom_angle
    _geom_angle_publ_flag
    C14A N1A C1A . . 113.4(2) ?
    C14A N1A C17A . . 107.66(19) ?
    C17A N1A C1A . . 109.43(19) ?
    C15A N2A H2A . . 104(2) ?
    C15A N2A C18A . . 110.1(2) ?
    C16A N2A H2A . . 113(2) ?
    C16A N2A C15A . . 109.35(19) ?
    C16A N2A C18A . . 112.1(2) ?
    C18A N2A H2A . . 108(2) ?
    N1A C1A H1A . . 108.0 ?
    N1A C1A C2A . . 110.3(2) ?
    N1A C1A C8A . . 112.5(2) ?
    C2A C1A H1A . . 108.0 ?
    C2A C1A C8A . . 110.0(2) ?
    C8A C1A H1A . . 108.0 ?
    C3A C2A C1A . . 121.8(2) ?
    C3A C2A C7A . . 118.5(2) ?
    C7A C2A C1A . . 119.6(2) ?
    C2A C3A H3A . . 119.6 ?
    C2A C3A C4A . . 120.7(3) ?
    C4A C3A H3A . . 119.6 ?
    C3A C4A H4A . . 120.6 ?
    C5A C4A C3A . . 118.7(3) ?
    C5A C4A H4A . . 120.6 ?
    F1A C5A C4A . . 119.2(3) ?
    F1A C5A C6A . . 118.0(3) ?
    C4A C5A C6A . . 122.8(3) ?
    C5A C6A H6A . . 121.0 ?
    C5A C6A C7A . . 117.9(3) ?
    C7A C6A H6A . . 121.0 ?
    C2A C7A H7A . . 119.3 ?
    C6A C7A C2A . . 121.4(3) ?
    C6A C7A H7A . . 119.3 ?
    C9A C8A C1A . . 119.3(2) ?
    C9A C8A C13A . . 119.4(3) ?
    C13A C8A C1A . . 121.3(2) ?
    C8A C9A H9A . . 119.7 ?
    C8A C9A C10A . . 120.6(3) ?
    C10A C9A H9A . . 119.7 ?
    C9A C10A H10A . . 120.9 ?
    C11A C10A C9A . . 118.3(3) ?
    C11A C10A H10A . . 120.9 ?
    F2A C11A C10A . . 119.1(3) ?
    F2A C11A C12A . . 118.1(3) ?
    C10A C11A C12A . . 122.8(3) ?
    C11A C12A H12A . . 120.7 ?
    C11A C12A C13A . . 118.6(3) ?
    C13A C12A H12A . . 120.7 ?
    C8A C13A H13A . . 119.9 ?
    C12A C13A C8A . . 120.3(3) ?
    C12A C13A H13A . . 119.9 ?
    N1A C14A H14A . . 109.7 ?
    N1A C14A H14B . . 109.7 ?
    N1A C14A C15A . . 110.0(2) ?
    H14A C14A H14B . . 108.2 ?
    C15A C14A H14A . . 109.7 ?
    C15A C14A H14B . . 109.7 ?
    N2A C15A C14A . . 111.0(2) ?
    N2A C15A H15A . . 109.4 ?
    N2A C15A H15B . . 109.4 ?
    C14A C15A H15A . . 109.4 ?
    C14A C15A H15B . . 109.4 ?
    H15A C15A H15B . . 108.0 ?
    N2A C16A H16A . . 109.6 ?
    N2A C16A H16B . . 109.6 ?
    N2A C16A C17A . . 110.1(2) ?
    H16A C16A H16B . . 108.2 ?
    C17A C16A H16A . . 109.6 ?
    C17A C16A H16B . . 109.6 ?
    N1A C17A C16A . . 111.3(2) ?
    N1A C17A H17A . . 109.4 ?
    N1A C17A H17B . . 109.4 ?
    C16A C17A H17A . . 109.4 ?
    C16A C17A H17B . . 109.4 ?
    H17A C17A H17B . . 108.0 ?
    N2A C18A H18A . . 109.1 ?
    N2A C18A H18B . . 109.1 ?
    H18A C18A H18B . . 107.8 ?
    C19A C18A N2A . . 112.7(2) ?
    C19A C18A H18A . . 109.1 ?
    C19A C18A H18B . . 109.1 ?
    C18A C19A H19A . . 118.8 ?
    C20A C19A C18A . . 122.3(3) ?
    C20A C19A H19A . . 118.8 ?
    C19A C20A H20A . . 115.9 ?
    C19A C20A C21A . . 128.3(3) ?
    C21A C20A H20A . . 115.9 ?
    C22A C21A C20A . . 122.7(3) ?
    C26A C21A C20A . . 119.1(2) ?
    C26A C21A C22A . . 118.1(3) ?
    C21A C22A H22A . . 119.6 ?
    C23A C22A C21A . . 120.7(3) ?
    C23A C22A H22A . . 119.6 ?
    C22A C23A H23A . . 119.8 ?
    C22A C23A C24A . . 120.4(3) ?
    C24A C23A H23A . . 119.8 ?
    C23A C24A H24A . . 120.1 ?
    C25A C24A C23A . . 119.7(3) ?
    C25A C24A H24A . . 120.1 ?
    C24A C25A H25A . . 120.2 ?
    C24A C25A C26A . . 119.6(3) ?
    C26A C25A H25A . . 120.2 ?
    C21A C26A C25A . . 121.4(3) ?
    C21A C26A H26A . . 119.3 ?
    C25A C26A H26A . . 119.3 ?
    C5B N1B C4B . . 116.4(3) ?
    O1B C1B C2B . . 113.8(3) ?
    O2B C1B O1B . . 126.3(3) ?
    O2B C1B C2B . . 119.9(3) ?
    C3B C2B C1B . . 122.3(3) ?
    C3B C2B C6B . . 116.9(3) ?
    C6B C2B C1B . . 120.8(2) ?
    C2B C3B H3B . . 120.6 ?
    C2B C3B C4B . . 118.9(3) ?
    C4B C3B H3B . . 120.6 ?
    N1B C4B C3B . . 124.0(3) ?
    N1B C4B H4B . . 118.0 ?
    C3B C4B H4B . . 118.0 ?
    N1B C5B H5B . . 117.6 ?
    N1B C5B C6B . . 124.8(4) ?
    C6B C5B H5B . . 117.6 ?
    C2B C6B H6B . . 120.5 ?
    C5B C6B C2B . . 119.0(3) ?
    C5B C6B H6B . . 120.5 ?
loop_
    _geom_torsion_atom_site_label_1
    _geom_torsion_atom_site_label_2
    _geom_torsion_atom_site_label_3
    _geom_torsion_atom_site_label_4
    _geom_torsion_site_symmetry_1
    _geom_torsion_site_symmetry_2
    _geom_torsion_site_symmetry_3
    _geom_torsion_site_symmetry_4
    _geom_torsion
    _geom_torsion_publ_flag
    F1A C5A C6A C7A . . . . -177.8(2) ?
    F2A C11A C12A C13A . . . . 179.6(3) ?
    N1A C1A C2A C3A . . . . 30.7(3) ?
    N1A C1A C2A C7A . . . . -153.4(2) ?
    N1A C1A C8A C9A . . . . 112.3(3) ?
    N1A C1A C8A C13A . . . . -69.0(3) ?
    N1A C14A C15A N2A . . . . 60.2(3) ?
    N2A C16A C17A N1A . . . . -59.2(3) ?
    N2A C18A C19A C20A . . . . -116.8(3) ?
    C1A N1A C14A C15A . . . . 177.2(2) ?
    C1A N1A C17A C16A . . . . -174.5(2) ?
    C1A C2A C3A C4A . . . . 175.8(2) ?
    C1A C2A C7A C6A . . . . -175.5(2) ?
    C1A C8A C9A C10A . . . . 178.0(3) ?
    C1A C8A C13A C12A . . . . -178.2(3) ?
    C2A C1A C8A C9A . . . . -124.4(3) ?
    C2A C1A C8A C13A . . . . 54.3(3) ?
    C2A C3A C4A C5A . . . . -0.1(4) ?
    C3A C2A C7A C6A . . . . 0.5(4) ?
    C3A C4A C5A F1A . . . . 178.1(2) ?
    C3A C4A C5A C6A . . . . -0.1(4) ?
    C4A C5A C6A C7A . . . . 0.4(4) ?
    C5A C6A C7A C2A . . . . -0.7(4) ?
    C7A C2A C3A C4A . . . . -0.1(4) ?
    C8A C1A C2A C3A . . . . -93.9(3) ?
    C8A C1A C2A C7A . . . . 82.0(3) ?
    C8A C9A C10A C11A . . . . 0.2(4) ?
    C9A C8A C13A C12A . . . . 0.5(4) ?
    C9A C10A C11A F2A . . . . -179.8(3) ?
    C9A C10A C11A C12A . . . . 0.5(5) ?
    C10A C11A C12A C13A . . . . -0.7(5) ?
    C11A C12A C13A C8A . . . . 0.1(5) ?
    C13A C8A C9A C10A . . . . -0.7(4) ?
    C14A N1A C1A C2A . . . . -167.3(2) ?
    C14A N1A C1A C8A . . . . -44.2(3) ?
    C14A N1A C17A C16A . . . . 61.8(3) ?
    C15A N2A C16A C17A . . . . 54.7(3) ?
    C15A N2A C18A C19A . . . . 175.0(2) ?
    C16A N2A C15A C14A . . . . -55.8(3) ?
    C16A N2A C18A C19A . . . . 53.1(3) ?
    C17A N1A C1A C2A . . . . 72.5(3) ?
    C17A N1A C1A C8A . . . . -164.4(2) ?
    C17A N1A C14A C15A . . . . -61.5(3) ?
    C18A N2A C15A C14A . . . . -179.3(2) ?
    C18A N2A C16A C17A . . . . 177.0(2) ?
    C18A C19A C20A C21A . . . . -179.0(2) ?
    C19A C20A C21A C22A . . . . 0.9(4) ?
    C19A C20A C21A C26A . . . . 179.0(3) ?
    C20A C21A C22A C23A . . . . 177.5(3) ?
    C20A C21A C26A C25A . . . . -177.2(3) ?
    C21A C22A C23A C24A . . . . -0.5(5) ?
    C22A C21A C26A C25A . . . . 1.0(4) ?
    C22A C23A C24A C25A . . . . 1.3(5) ?
    C23A C24A C25A C26A . . . . -0.9(5) ?
    C24A C25A C26A C21A . . . . -0.3(5) ?
    C26A C21A C22A C23A . . . . -0.6(4) ?
    O1B C1B C2B C3B . . . . -171.0(3) ?
    O1B C1B C2B C6B . . . . 11.0(4) ?
    O2B C1B C2B C3B . . . . 9.0(4) ?
    O2B C1B C2B C6B . . . . -169.0(3) ?
    N1B C5B C6B C2B . . . . 0.4(6) ?
    C1B C2B C3B C4B . . . . -178.9(3) ?
    C1B C2B C6B C5B . . . . 177.5(3) ?
    C2B C3B C4B N1B . . . . 2.7(6) ?
    C3B C2B C6B C5B . . . . -0.6(5) ?
    C4B N1B C5B C6B . . . . 1.2(6) ?
    C5B N1B C4B C3B . . . . -2.8(6) ?
    C6B C2B C3B C4B . . . . -0.8(4) ?
loop_
    _geom_hbond_atom_site_label_D
    _geom_hbond_atom_site_label_H
    _geom_hbond_atom_site_label_A
    _geom_hbond_site_symmetry_A
    _geom_hbond_distance_DH
    _geom_hbond_distance_HA
    _geom_hbond_distance_DA
    _geom_hbond_angle_DHA
    N2A H2A O1B 2_564 0.94(4) 1.62(4) 2.557(3) 176(4)
    C6A H6A O2B 1_465 0.93 2.60 3.439(4) 151.0
_shelx_hkl_checksum     31611
_shelx_res_checksum     45072
_iucr_refine_instructions_details
;
TITL HSY-K1 in P2/c
CELL 1.54184 11.002344 10.643472 11.339335 90 92.481 90
ZERR 2 0.00032 0.000301 0.000303 0 0.0026 0
LATT -1
SYMM +X,-Y,0.5+Z
SFAC C H N O F
UNIT 64 62 6 4 4
EQIV $1 +X,1-Y,-0.5+Z
EQIV $2 +X,1+Y,+Z
EQIV $3 -1+X,1+Y,+Z
EQIV $4 1+X,-1+Y,+Z
L.S. 20
PLAN  15
HTAB N2A O1B_$1
HTAB C3A O1B_$2
HTAB C6A O2B_$3
HTAB C14A O1B_$1
HTAB C16A O2B_$2
HTAB C24A F1A_$4
MORE -1
BOND $H
CONF
fmap 2 53
acta
OMIT 0 1 0
OMIT -2 1 -5
REM <HKL>I:/Prof.Yathirajan%202014/HSY-K1/HSY-K1-mk/HSY-K1.hkl</HKL>
WGHT    0.076400    0.070700
EXTI    0.004988
FVAR       7.47654
F1A   5   -0.115365    1.196663    0.986482    11.00000    0.06104    0.05876 =
         0.04347    0.00197    0.02388    0.01251
F2A   5    0.024795    1.503959    0.259159    11.00000    0.07014    0.07014 =
         0.06881    0.04306    0.00758    0.01433
N1A   3    0.257212    1.074190    0.589374    11.00000    0.02508    0.02849 =
         0.02561    0.00197    0.00311    0.00209
N2A   3    0.482577    0.935230    0.571849    11.00000    0.02580    0.03184 =
         0.02380   -0.00243   -0.00019    0.00271
H2A   2    0.461428    0.876895    0.512702    11.00000    0.04757
C1A   1    0.125902    1.098282    0.566800    11.00000    0.02822    0.02535 =
         0.02723   -0.00147   -0.00233   -0.00007
AFIX  13
H1A   2    0.089682    1.023132    0.529771    11.00000   -1.20000
AFIX   0
C2A   1    0.064141    1.120649    0.682729    11.00000    0.02772    0.02396 =
         0.02956    0.00335    0.00174    0.00343
C3A   1    0.125609    1.174808    0.779803    11.00000    0.03010    0.02575 =
         0.03162    0.00025    0.00169    0.00106
AFIX  43
H3A   2    0.207997    1.193246    0.776288    11.00000   -1.20000
AFIX   0
C4A   1    0.064977    1.201724    0.882291    11.00000    0.04452    0.02665 =
         0.02950   -0.00014    0.00062    0.00660
AFIX  43
H4A   2    0.106155    1.237811    0.947154    11.00000   -1.20000
AFIX   0
C5A   1   -0.056082    1.174055    0.885565    11.00000    0.04477    0.03063 =
         0.03448    0.00860    0.01486    0.00989
C6A   1   -0.121161    1.120627    0.791543    11.00000    0.03001    0.03772 =
         0.04516    0.01092    0.00742    0.00497
AFIX  43
H6A   2   -0.203687    1.103263    0.795895    11.00000   -1.20000
AFIX   0
C7A   1   -0.059636    1.093692    0.690487    11.00000    0.03054    0.03162 =
         0.03423    0.00661   -0.00290    0.00048
AFIX  43
H7A   2   -0.101588    1.056888    0.626441    11.00000   -1.20000
AFIX   0
C8A   1    0.101900    1.208935    0.483549    11.00000    0.02567    0.03242 =
         0.02767    0.00245    0.00210    0.00435
C9A   1    0.049590    1.187022    0.371996    11.00000    0.03131    0.04280 =
         0.03086    0.00185    0.00164    0.00199
AFIX  43
H9A   2    0.032004    1.105164    0.348182    11.00000   -1.20000
AFIX   0
C10A  1    0.023106    1.286596    0.295182    11.00000    0.03409    0.06693 =
         0.03109    0.01232   -0.00077    0.00476
AFIX  43
H10A  2   -0.012174    1.272311    0.220371    11.00000   -1.20000
AFIX   0
C11A  1    0.050352    1.405686    0.332720    11.00000    0.04377    0.04674 =
         0.04803    0.02213    0.00852    0.00794
C12A  1    0.103446    1.431059    0.442339    11.00000    0.05359    0.03242 =
         0.05098    0.00958    0.01222    0.00348
AFIX  43
H12A  2    0.121615    1.513177    0.464903    11.00000   -1.20000
AFIX   0
C13A  1    0.129220    1.331768    0.518273    11.00000    0.04348    0.03242 =
         0.03402    0.00294    0.00290    0.00272
AFIX  43
H13A  2    0.164899    1.347070    0.592737    11.00000   -1.20000
AFIX   0
C14A  1    0.327402    1.079248    0.482813    11.00000    0.03097    0.03382 =
         0.02555    0.00352    0.00316    0.00312
AFIX  23
H14A  2    0.315570    1.160117    0.444577    11.00000   -1.20000
H14B  2    0.299147    1.014452    0.428069    11.00000   -1.20000
AFIX   0
C15A  1    0.461072    1.059977    0.514371    11.00000    0.03104    0.03381 =
         0.02434    0.00201    0.00357   -0.00104
AFIX  23
H15A  2    0.507045    1.065048    0.443440    11.00000   -1.20000
H15B  2    0.489506    1.126103    0.567579    11.00000   -1.20000
AFIX   0
C16A  1    0.406088    0.924646    0.676911    11.00000    0.03049    0.02984 =
         0.02380    0.00256    0.00195    0.00385
AFIX  23
H16A  2    0.433245    0.985273    0.736243    11.00000   -1.20000
H16B  2    0.414777    0.841285    0.710807    11.00000   -1.20000
AFIX   0
C17A  1    0.274088    0.948508    0.641500    11.00000    0.02933    0.02903 =
         0.02766    0.00372    0.00315    0.00106
AFIX  23
H17A  2    0.246286    0.885464    0.584749    11.00000   -1.20000
H17B  2    0.225270    0.941202    0.710380    11.00000   -1.20000
AFIX   0
C18A  1    0.615303    0.918852    0.603728    11.00000    0.02600    0.04215 =
         0.03320   -0.00163    0.00073    0.00209
AFIX  23
H18A  2    0.660332    0.918011    0.532055    11.00000   -1.20000
H18B  2    0.643465    0.990031    0.650831    11.00000   -1.20000
AFIX   0
C19A  1    0.641576    0.800178    0.671337    11.00000    0.02691    0.03509 =
         0.03631   -0.00661    0.00049    0.00473
AFIX  43
H19A  2    0.624726    0.723459    0.634934    11.00000   -1.20000
AFIX   0
C20A  1    0.687742    0.800758    0.780618    11.00000    0.02764    0.03288 =
         0.03676   -0.00354    0.00226   -0.00073
AFIX  43
H20A  2    0.701869    0.879567    0.813877    11.00000   -1.20000
AFIX   0
C21A  1    0.719778    0.692590    0.856701    11.00000    0.02204    0.03607 =
         0.03385    0.00083    0.00304   -0.00085
C22A  1    0.705570    0.567879    0.818948    11.00000    0.03248    0.03960 =
         0.03568   -0.00451   -0.00237   -0.00313
AFIX  43
H22A  2    0.671790    0.551223    0.743977    11.00000   -1.20000
AFIX   0
C23A  1    0.741157    0.469560    0.891804    11.00000    0.03889    0.03257 =
         0.05453   -0.00152    0.00293    0.00046
AFIX  43
H23A  2    0.730573    0.387240    0.865848    11.00000   -1.20000
AFIX   0
C24A  1    0.792905    0.492806    1.004135    11.00000    0.03948    0.04454 =
         0.04758    0.01312    0.00128    0.00307
AFIX  43
H24A  2    0.818236    0.426269    1.052350    11.00000   -1.20000
AFIX   0
C25A  1    0.806409    0.615204    1.043559    11.00000    0.03906    0.05286 =
         0.03376    0.00291   -0.00249    0.00064
AFIX  43
H25A  2    0.839844    0.631358    1.118762    11.00000   -1.20000
AFIX   0
C26A  1    0.769610    0.714123    0.969906    11.00000    0.03389    0.03678 =
         0.03509   -0.00279    0.00149   -0.00309
AFIX  43
H26A  2    0.778504    0.796262    0.996889    11.00000   -1.20000
AFIX   0
O1B   4    0.416285    0.219174    0.908744    11.00000    0.04652    0.05326 =
         0.04442    0.01892    0.00728    0.00747
O2B   4    0.571117    0.175855    0.795598    11.00000    0.03618    0.04110 =
         0.05287   -0.00527    0.00270    0.00596
N1B   3    0.383818    0.571733    0.622848    11.00000    0.04571    0.06782 =
         0.07701    0.04074   -0.00108   -0.00504
C1B   1    0.483756    0.239139    0.822588    11.00000    0.03171    0.03462 =
         0.03111   -0.00330   -0.00232   -0.00563
C2B   1    0.447550    0.353731    0.750012    11.00000    0.03242    0.03611 =
         0.02944   -0.00075   -0.00232   -0.00913
C3B   1    0.499300    0.381174    0.643513    11.00000    0.04359    0.05287 =
         0.03530   -0.00299    0.00426   -0.01728
AFIX  43
H3B   2    0.557434    0.328142    0.613198    11.00000   -1.20000
AFIX   0
C4B   1    0.462800    0.489161    0.582992    11.00000    0.05723    0.08711 =
         0.03635    0.02190   -0.00275   -0.02648
AFIX  43
H4B   2    0.495621    0.504606    0.510181    11.00000   -1.20000
AFIX   0
C5B   1    0.335432    0.544372    0.723359    11.00000    0.04455    0.05005 =
         0.08081    0.02003    0.00429    0.00080
AFIX  43
H5B   2    0.278746    0.600283    0.751847    11.00000   -1.20000
AFIX   0
C6B   1    0.362443    0.438776    0.789901    11.00000    0.04078    0.03910 =
         0.04072    0.00560    0.00477   -0.00443
AFIX  43
H6B   2    0.324388    0.424601    0.860335    11.00000   -1.20000
AFIX   0
HKLF 4
REM  HSY-K1 in P2/c
REM R1 =  0.0399 for    3238 Fo > 4sig(Fo)  and  0.0417 for all    3403 data
REM    357 parameters refined using      2 restraints
END
WGHT      0.0764      0.0707
REM Highest difference peak  0.181,  deepest hole -0.199,  1-sigma level  0.042
Q1    1   0.1522  1.2687  0.4817  11.00000  0.05    0.18
Q2    1   0.3522  0.2547  0.9506  11.00000  0.05    0.18
Q3    1   0.4737  0.2584  0.9233  11.00000  0.05    0.17
Q4    1   0.0968  1.1152  0.6272  11.00000  0.05    0.17
Q5    1   0.5770  0.4147  0.6840  11.00000  0.05    0.16
Q6    1   0.1944  1.1215  0.5809  11.00000  0.05    0.16
Q7    1   0.6167  0.1271  0.7964  11.00000  0.05    0.15
Q8    1   0.3374  0.9022  0.6449  11.00000  0.05    0.14
Q9    1   0.7825  0.7141  0.9003  11.00000  0.05    0.14
Q10   1   0.7512  0.6368  0.8225  11.00000  0.05    0.14
Q11   1   0.1364  1.3543  0.4469  11.00000  0.05    0.14
Q12   1   0.3006  0.6496  0.6214  11.00000  0.05    0.13
Q13   1   0.4091  0.7222  0.7747  11.00000  0.05    0.13
Q14   1   0.5736  0.7387  0.6570  11.00000  0.05    0.13
Q15   1   0.0747  1.2762  0.5158  11.00000  0.05    0.13
;
