# Supplementary material for: Flunarizinium isonicotinate
Source: Acta Crystallogr Sect E Struct Rep Online. 2014 May 17;70(Pt 6):o681–2. doi: 10.1107/S1600536814010423 (PMC4051108; doi:10.1107/S1600536814010423)
Supplement: Supplementary file 2 [file e-70-0o681-Isup2.hkl]

#
# h,k,l, Fc-squared, Fo-squared, sigma(Fo-squared), status flag
#
data_I
_shelx_refln_list_code          4
_shelx_F_calc_maximum      134.90
_exptl_crystal_F_000       556.00
_reflns_d_resolution_high  0.8138

loop_
 _space_group_symop_operation_xyz
 'x, y, z'
 'x, -y, z+1/2'

_cell_length_a    11.0023
_cell_length_b    10.6435
_cell_length_c    11.3393
_cell_angle_alpha  90.000
_cell_angle_beta   92.481
_cell_angle_gamma  90.000

_shelx_F_squared_multiplier     1.000

loop_
 _refln_index_h
 _refln_index_k
 _refln_index_l
 _refln_F_squared_calc
 _refln_F_squared_meas
 _refln_F_squared_sigma
 _refln_observed_status
  -3   1 -13          3.21          2.65         0.93 o
  -2   1 -13         44.88         47.00         2.14 o
  -1   1 -13         14.86         19.97         2.26 o
   0   1 -13          7.44          8.41         1.68 o
   1   1 -13          1.16          0.65         0.92 o
   2   1 -13          7.56          8.19         1.68 o
   3   1 -13          8.99         10.37         1.89 o
   4   1 -13         78.06         82.94         3.98 o
  -3   2 -13          7.52          6.58         1.69 o
  -2   2 -13          0.10          1.53         1.05 o
  -1   2 -13          6.33          7.00         1.41 o
   0   2 -13          4.12          3.91         1.24 o
   1   2 -13          3.02          3.48         1.26 o
   2   2 -13         49.27         51.33         3.51 o
   3   2 -13          2.28          2.79         1.05 o
   4   2 -13         73.37         91.70         4.31 o
  -1   3 -13         35.44         37.13         2.76 o
   0   3 -13         24.55         27.88         2.55 o
   1   3 -13          0.74          0.96         0.95 o
   2   3 -13         13.57         10.49         2.35 o
   3   3 -13         21.57         20.90         2.64 o
  -1   4 -13         11.29         11.03         1.99 o
   0   4 -13         24.82         27.55         3.94 o
   1   4 -13          7.17         12.04         1.59 o
   2   4 -13          2.24          2.15         0.86 o
  -6   0 -12        116.00        129.82         6.99 o
  -5   0 -12        224.62        275.88        11.77 o
  -4   0 -12        220.50        240.06        11.56 o
  -3   0 -12         73.85         77.68         6.60 o
  -2   0 -12          8.73          9.52         1.87 o
  -1   0 -12        154.78        145.14         6.53 o
   0   0 -12         19.59         17.74         3.59 o
   1   0 -12        123.02        144.27         9.75 o
   2   0 -12        126.53        126.53         9.04 o
   3   0 -12         11.27         12.68         2.99 o
   4   0 -12         14.77         20.58         3.50 o
   5   0 -12         11.97         11.72         2.52 o
  -6   1 -12         11.85         16.88         1.78 o
  -5   1 -12          3.18          2.60         1.09 o
  -4   1 -12         12.65         11.53         1.85 o
  -3   1 -12          6.12          4.85         1.44 o
  -2   1 -12         14.48         13.20         1.43 o
  -1   1 -12          0.70          0.52         0.75 o
   0   1 -12          3.05          4.62         1.71 o
   1   1 -12        169.79        190.53         7.98 o
   2   1 -12         32.52         34.88         3.42 o
   3   1 -12          1.33          1.80         1.25 o
   4   1 -12         41.69         51.43         3.71 o
   5   1 -12         35.42         45.79         3.23 o
  -6   2 -12          8.81         10.13         1.39 o
  -5   2 -12         63.85         67.67         4.75 o
  -4   2 -12         34.82         38.62         3.15 o
  -3   2 -12          0.90          0.70         1.15 o
  -2   2 -12        171.37        182.75         5.31 o
  -1   2 -12         19.42         21.31         2.15 o
   0   2 -12         68.81         65.17         4.53 o
   1   2 -12         30.47         28.08         3.00 o
   2   2 -12         23.39         27.09         4.27 o
   3   2 -12         51.15         52.05         3.97 o
   4   2 -12        100.93        134.47         5.96 o
   5   2 -12         24.41         26.26         6.25 o
  -5   3 -12          8.90          8.88         1.44 o
  -4   3 -12         19.04         23.69         2.41 o
  -3   3 -12          4.70          4.18         1.37 o
  -2   3 -12         18.31         16.97         1.80 o
  -1   3 -12         22.30         22.35         2.10 o
   0   3 -12          6.46          6.34         1.63 o
   1   3 -12         11.28         14.33         2.20 o
   2   3 -12          7.72          9.18         1.78 o
   3   3 -12          2.86          2.57         1.94 o
   4   3 -12         55.22         55.86         3.71 o
   5   3 -12         44.27         38.34         3.99 o
  -4   4 -12          0.69         -0.12         0.78 o
  -3   4 -12         14.61         14.92         2.76 o
  -2   4 -12         21.16         22.07         1.93 o
  -1   4 -12         37.81         37.33         3.21 o
   0   4 -12         19.21         21.72         2.58 o
   1   4 -12          6.28          4.60         1.39 o
   2   4 -12         14.01         17.85         2.18 o
   3   4 -12         35.88         36.01         4.35 o
   4   4 -12          7.97          8.93         2.93 o
  -3   5 -12         16.02         19.95         1.97 o
  -2   5 -12         44.99         46.24         2.45 o
  -1   5 -12         26.49         28.20         2.61 o
   0   5 -12         93.13        101.65         5.01 o
   1   5 -12         11.36         11.14         1.78 o
   2   5 -12         23.30         22.41         3.43 o
   3   5 -12         17.93         11.66         2.36 o
   4   5 -12          9.35          6.16         1.78 o
  -2   6 -12         60.61         82.92         5.39 o
  -1   6 -12         19.33         22.34         2.02 o
   0   6 -12         22.07         29.51         2.43 o
   1   6 -12         13.63         12.56         1.58 o
   2   6 -12          2.50          2.66         1.17 o
   3   6 -12         26.86         31.88         3.30 o
  -7   1 -11         13.33         12.30         1.33 o
  -6   1 -11         32.56         36.28         3.82 o
  -5   1 -11         26.78         29.72         2.55 o
  -4   1 -11          0.60          0.30         1.04 o
  -3   1 -11         79.17         75.63         6.40 o
  -2   1 -11         22.62         27.66         2.59 o
  -1   1 -11        265.96        289.04        10.09 o
   0   1 -11         47.86         51.39         4.44 o
   1   1 -11         56.59         56.05         4.43 o
   2   1 -11         14.76         11.33         2.09 o
   3   1 -11         26.10         39.28         5.15 o
   4   1 -11        130.08        129.45         8.40 o
   5   1 -11         13.26         11.00         1.90 o
  -7   2 -11         37.62         36.59         1.85 o
  -6   2 -11         65.35         72.59         2.98 o
  -5   2 -11         96.63        114.79         7.99 o
  -4   2 -11        242.61        239.44         7.16 o
  -3   2 -11         54.31         57.30         4.34 o
  -2   2 -11        115.41        120.57         5.25 o
  -1   2 -11        101.82        101.97         4.83 o
   0   2 -11         36.64         40.75         3.86 o
   1   2 -11         46.78         44.61         3.98 o
   2   2 -11        261.85        295.02        14.62 o
   3   2 -11        135.73        132.60         9.64 o
   4   2 -11          0.48          0.56         1.66 o
   5   2 -11          1.98          2.32         1.08 o
  -7   3 -11          0.06         -0.69         0.69 o
  -6   3 -11         14.59         18.38         1.44 o
  -5   3 -11         81.86         79.79         3.12 o
  -4   3 -11         56.75         59.65         4.28 o
  -3   3 -11         14.49         14.46         2.33 o
  -2   3 -11          1.65          1.55         0.97 o
  -1   3 -11         22.00         25.18         2.43 o
   0   3 -11        180.74        186.99         8.67 o
   1   3 -11          0.79          2.81         1.52 o
   2   3 -11         81.74         86.13         6.50 o
   3   3 -11        203.47        220.62        12.36 o
   4   3 -11        111.83        123.80         8.89 o
   5   3 -11         36.27         39.55         3.29 o
  -6   4 -11          3.72          3.88         1.14 o
  -5   4 -11         26.69         29.03         2.16 o
  -4   4 -11        123.92        133.78        10.75 o
  -3   4 -11        180.67        159.61         7.01 o
  -2   4 -11          2.43          2.14         1.07 o
  -1   4 -11         12.20         11.80         1.71 o
   0   4 -11         74.57         69.66         9.78 o
   1   4 -11         88.18         87.84         6.36 o
   2   4 -11         18.70         17.18         2.47 o
   3   4 -11         10.19         12.07         3.08 o
   4   4 -11         42.03         47.37         5.39 o
   5   4 -11        137.18        150.20         8.86 o
  -5   5 -11         49.50         54.42         3.23 o
  -4   5 -11        103.77        118.11         5.37 o
  -3   5 -11         49.98         48.81         3.66 o
  -2   5 -11          9.10         10.84         1.57 o
  -1   5 -11         17.98         16.30         1.89 o
   0   5 -11          2.07          0.73         1.13 o
   1   5 -11         37.11         34.74         3.39 o
   2   5 -11         83.31         95.76         5.34 o
   3   5 -11         98.85        100.14         7.86 o
   4   5 -11         24.07         22.74         3.69 o
   5   5 -11         12.25          8.98         2.25 o
  -5   6 -11          8.82         10.65         1.94 o
  -4   6 -11          8.65          6.84         1.29 o
  -3   6 -11          8.97          5.88         1.59 o
  -2   6 -11         50.91         51.56         2.88 o
  -1   6 -11          7.38          8.87         1.35 o
   0   6 -11         36.91         34.01         3.18 o
   1   6 -11         19.42         19.47         2.45 o
   2   6 -11         36.78         40.23         3.22 o
   3   6 -11          5.63          6.14         2.25 o
   4   6 -11         14.00          8.91         2.10 o
   5   6 -11         30.73         27.74         3.00 o
  -3   7 -11         38.48         45.46         4.00 o
  -2   7 -11          5.65          4.39         2.08 o
  -1   7 -11         24.44         29.34         2.58 o
   0   7 -11         75.22         74.82         4.13 o
   1   7 -11         35.13         34.51         2.78 o
   2   7 -11         20.82         22.75         2.19 o
   3   7 -11         23.30         23.93         3.09 o
  -8   0 -10          7.71          8.41         1.42 o
  -7   0 -10         27.78         23.27         2.74 o
  -6   0 -10         87.93         88.61         5.55 o
  -5   0 -10         20.13         16.18         2.55 o
  -4   0 -10         28.24         29.50         4.68 o
  -3   0 -10        147.70        150.01         5.99 o
  -2   0 -10        109.70        111.43         9.04 o
  -1   0 -10        160.28        164.39        10.93 o
   0   0 -10        762.74        748.50        25.04 o
   1   0 -10        114.32        123.60         9.29 o
   2   0 -10          5.62          5.32         1.89 o
   5   0 -10         77.86         83.79         7.40 o
  -8   1 -10          8.08          5.44         0.75 o
  -7   1 -10         55.18         55.30         3.26 o
  -6   1 -10          3.39          2.96         1.04 o
  -5   1 -10        120.43        118.39         5.34 o
  -4   1 -10         43.41         41.54         2.79 o
  -3   1 -10         28.55         30.02         2.12 o
  -2   1 -10         97.20         92.36         5.33 o
  -1   1 -10         76.75         76.90         3.74 o
   0   1 -10        462.75        514.63        14.34 o
   1   1 -10         25.27         23.84         2.95 o
   2   1 -10         42.62         48.90         4.08 o
   3   1 -10         25.66         28.24         4.53 o
   4   1 -10         66.35         56.71         6.32 o
   5   1 -10          0.77          2.62         1.12 o
  -8   2 -10         54.51         56.53         2.09 o
  -7   2 -10          6.09          7.11         1.14 o
  -6   2 -10         41.56         36.73         4.35 o
  -5   2 -10         29.27         23.23         2.52 o
  -4   2 -10         59.49         56.90         3.70 o
  -3   2 -10         53.02         45.48         7.41 o
  -2   2 -10        415.63        432.57        10.64 o
  -1   2 -10         22.75         25.45         2.57 o
   0   2 -10         64.33         58.87         5.12 o
   1   2 -10        542.53        495.71        14.16 o
   2   2 -10          6.05          7.47         2.71 o
   3   2 -10         19.41         21.63         4.10 o
   4   2 -10         64.67         69.45         6.95 o
   5   2 -10         11.82         23.27         4.05 o
  -8   3 -10         11.09         11.52         0.91 o
  -7   3 -10          0.76          2.72         0.95 o
  -6   3 -10         54.70         51.17         3.14 o
  -5   3 -10         19.83         15.24         1.93 o
  -4   3 -10         25.47         22.55         2.35 o
  -3   3 -10          9.87          6.56         1.78 o
  -2   3 -10        252.89        242.70         9.60 o
  -1   3 -10        291.34        271.24         8.34 o
   0   3 -10        615.67        661.70        23.83 o
   1   3 -10         96.00         98.96         6.64 o
   2   3 -10        103.99        110.64         8.73 o
   3   3 -10         65.47         56.10         6.53 o
   4   3 -10         97.40         90.62         8.16 o
  -7   4 -10          0.75          0.52         0.96 o
  -6   4 -10         31.67         30.42         3.03 o
  -5   4 -10          8.88          8.26         1.48 o
  -4   4 -10         27.17         27.27         2.54 o
  -3   4 -10         77.24         81.79        11.29 o
  -2   4 -10         31.22         29.46         2.68 o
  -1   4 -10        115.37        109.38         5.17 o
   0   4 -10         17.08         19.15         2.12 o
   1   4 -10          2.78          0.54         1.25 o
   2   4 -10         32.97         34.95         3.65 o
   3   4 -10        202.28        227.76        13.16 o
   4   4 -10          1.54          0.55         1.76 o
   5   4 -10          8.14          6.41         2.47 o
  -7   5 -10         13.99         16.47         1.62 o
  -6   5 -10         21.65         25.17         2.53 o
  -5   5 -10          6.83          5.25         1.47 o
  -4   5 -10         14.66         12.20         2.12 o
  -3   5 -10         13.13         15.63         2.51 o
  -2   5 -10         86.89         88.09         5.58 o
  -1   5 -10         24.75         27.53         2.59 o
   0   5 -10         36.17         38.04         3.00 o
   1   5 -10         35.84         35.65         7.73 o
   2   5 -10         51.69         58.70         4.59 o
   3   5 -10         62.55         68.50         7.07 o
   4   5 -10        153.84        165.26        10.63 o
   5   5 -10         53.13         59.92         6.00 o
  -6   6 -10          5.48         10.02         1.21 o
  -5   6 -10         20.24         20.04         2.14 o
  -4   6 -10         19.92         19.70         2.45 o
  -3   6 -10         15.42         13.47         2.21 o
  -2   6 -10         13.66         10.55         1.62 o
  -1   6 -10          4.77          3.26         1.17 o
   0   6 -10         21.39         17.22         2.04 o
   1   6 -10         75.27         69.54         6.32 o
   2   6 -10         62.57         56.52         4.41 o
   3   6 -10        102.77        102.72         8.32 o
   4   6 -10         37.49         40.21         4.95 o
   5   6 -10         78.58         95.21         6.88 o
  -5   7 -10         13.70         17.02         2.53 o
  -4   7 -10         20.56         28.07         2.47 o
  -3   7 -10         17.23         15.23         2.10 o
  -2   7 -10          3.62          0.93         0.95 o
  -1   7 -10          5.06          6.29         1.55 o
   0   7 -10        111.25        115.39         6.00 o
   1   7 -10         12.61         12.67         2.12 o
   2   7 -10         34.95         32.59         3.08 o
   3   7 -10         39.86         37.06         4.65 o
   4   7 -10         23.16         24.81         3.56 o
   5   7 -10         46.46         47.52         4.19 o
  -3   8 -10          2.79          1.18         0.74 o
  -2   8 -10         13.03         15.21         1.41 o
  -1   8 -10         21.08         25.47         2.43 o
   0   8 -10        108.32        135.59         6.31 o
   1   8 -10          2.40          2.22         0.95 o
   2   8 -10         20.55         21.80         2.18 o
   3   8 -10          1.53          2.21         1.38 o
   4   8 -10          1.97          1.52         1.18 o
  -1   9 -10          6.35          6.81         1.60 o
   0   9 -10         17.46         19.90         2.61 o
   1   9 -10         11.85         18.85         2.49 o
  -9   1  -9          5.20          5.87         1.08 o
  -8   1  -9          2.49          1.80         0.75 o
  -7   1  -9         11.43         10.59         1.70 o
  -6   1  -9        129.51        125.42         5.63 o
  -5   1  -9         87.86         84.37         3.96 o
  -4   1  -9        141.83        126.30         4.83 o
  -3   1  -9         40.06         29.63         2.32 o
  -2   1  -9         65.23         59.59         3.21 o
  -1   1  -9         49.55         53.94         4.29 o
   0   1  -9        162.99        164.57         8.34 o
   1   1  -9        199.97        188.26        11.23 o
   2   1  -9         17.75         17.60         2.40 o
   3   1  -9         43.35         39.30         5.28 o
   4   1  -9          8.41         11.33         3.08 o
  -9   2  -9          4.80          5.53         0.98 o
  -8   2  -9         13.19         11.78         1.38 o
  -7   2  -9         71.63         67.45         4.80 o
  -6   2  -9         36.06         35.18         3.03 o
  -5   2  -9        102.98         98.51         4.28 o
  -4   2  -9        234.52        235.60        12.33 o
  -3   2  -9        156.62        159.29         5.41 o
  -2   2  -9         67.12         73.12         4.15 o
  -1   2  -9         59.43         54.74         3.73 o
   0   2  -9        278.63        297.61        12.97 o
   1   2  -9        450.01        436.10        18.39 o
   2   2  -9        117.70        127.40         7.95 o
   4   2  -9          9.14          8.82         2.51 o
   5   2  -9          2.93          2.73         1.73 o
  -9   3  -9         15.76         16.26         3.14 o
  -8   3  -9          1.60          0.63         0.62 o
  -7   3  -9          0.92         -0.10         0.94 o
  -6   3  -9          0.26         -0.06         1.29 o
  -5   3  -9          4.21          2.63         1.05 o
  -4   3  -9        126.17        116.19         7.61 o
  -3   3  -9        666.39        625.60        20.83 o
  -2   3  -9         28.60         27.81         2.64 o
  -1   3  -9        106.81        110.34         5.14 o
   0   3  -9        216.14        225.70        11.09 o
   1   3  -9        609.55        585.05        16.37 o
   2   3  -9        350.52        336.31        15.63 o
   3   3  -9        119.85        134.39         9.98 o
   4   3  -9        134.48        163.68        11.03 o
   5   3  -9         18.69         21.25         4.01 o
  -9   4  -9         37.74         40.93         2.58 o
  -8   4  -9          1.47          1.74         0.85 o
  -7   4  -9          1.72          0.84         0.81 o
  -6   4  -9         34.42         30.21         3.07 o
  -5   4  -9         36.69         31.06         2.76 o
  -4   4  -9         14.42         13.38         1.89 o
  -3   4  -9        144.16        137.41         7.16 o
  -2   4  -9         95.03         95.54         4.85 o
  -1   4  -9         38.99         38.41         3.16 o
   0   4  -9        454.46        508.96        14.61 o
   1   4  -9        409.20        429.06        19.40 o
   2   4  -9       1100.89       1132.02        31.33 o
   3   4  -9        282.51        302.44        15.72 o
   4   4  -9         39.13         47.81         6.09 o
   5   4  -9        146.09        155.61        10.73 o
  -8   5  -9          9.62         10.96         1.24 o
  -7   5  -9          7.46         10.42         1.82 o
  -6   5  -9         43.31         43.31         3.75 o
  -5   5  -9         37.51         30.53         2.64 o
  -4   5  -9         29.54         25.75         2.52 o
  -3   5  -9         77.17         68.92         5.04 o
  -2   5  -9          2.21          1.61         0.91 o
  -1   5  -9         43.60         43.27         3.28 o
   0   5  -9         50.97         49.72         3.52 o
   1   5  -9        113.67        136.38         7.22 o
   2   5  -9        215.52        215.17        16.84 o
   3   5  -9         65.20         72.20         5.08 o
   4   5  -9         11.71         13.34         3.48 o
   5   5  -9         16.68         13.54         3.25 o
  -7   6  -9         52.90         51.57         2.68 o
  -6   6  -9          6.53          7.09         1.64 o
  -5   6  -9         37.25         34.69         2.69 o
  -4   6  -9         13.07         11.20         1.72 o
  -3   6  -9          2.08          1.34         1.95 o
  -2   6  -9         39.49         37.28         3.05 o
  -1   6  -9         13.45         15.35         2.10 o
   0   6  -9        221.50        224.42         7.52 o
   1   6  -9        177.18        145.61        15.68 o
   2   6  -9         34.34         35.83         3.72 o
   3   6  -9        245.92        256.87        14.19 o
   4   6  -9         17.12         14.54         3.54 o
   5   6  -9         53.03         61.51         6.23 o
  -6   7  -9         16.78         17.33         1.97 o
  -5   7  -9         14.78         16.29         1.49 o
  -4   7  -9         17.48         18.05         2.41 o
  -3   7  -9         12.15         12.52         2.22 o
  -2   7  -9         78.88         69.21         3.92 o
  -1   7  -9          4.75          4.14         1.28 o
   0   7  -9         12.76         10.23         2.15 o
   1   7  -9         39.29         33.93         3.56 o
   2   7  -9         23.33         18.92         2.65 o
   3   7  -9          9.35          6.93         1.85 o
   4   7  -9         92.66         88.69         7.41 o
   5   7  -9         86.48         96.01         7.07 o
  -5   8  -9         11.00          8.78         1.99 o
  -4   8  -9          9.52         12.35         1.79 o
  -3   8  -9          3.20          1.49         0.88 o
  -2   8  -9          6.33          4.78         1.15 o
  -1   8  -9          9.48          9.02         1.83 o
   0   8  -9          3.71          1.79         1.18 o
   1   8  -9         54.89         51.46         4.00 o
   2   8  -9         18.79         15.85         2.28 o
   3   8  -9          1.80          0.19         1.57 o
   4   8  -9          0.93         -0.09         1.34 o
   5   8  -9         17.14         19.21         2.77 o
  -3   9  -9          9.98         14.86         1.93 o
  -2   9  -9         18.68         23.06         2.15 o
  -1   9  -9          3.91          5.72         1.38 o
   0   9  -9          9.73         11.10         1.78 o
   1   9  -9         36.08         41.83         3.16 o
   2   9  -9         37.20         34.53         2.75 o
   3   9  -9         22.27         26.05         3.30 o
   4   9  -9          3.70          3.72         1.35 o
 -10   0  -8         10.91         11.09         2.18 o
  -9   0  -8          7.97          8.59         1.74 o
  -8   0  -8        116.21        108.54         7.35 o
  -7   0  -8        255.15        241.54         9.52 o
  -6   0  -8         40.26         31.01         5.03 o
  -5   0  -8         86.48         79.30         5.28 o
  -4   0  -8         28.78         23.66         3.13 o
  -3   0  -8          5.48          3.56         1.19 o
  -2   0  -8         40.07         42.15         5.11 o
  -1   0  -8        106.99        111.12         8.24 o
   0   0  -8        109.56        115.23         8.23 o
   1   0  -8         37.99         41.14         5.14 o
   2   0  -8        287.66        260.06        13.65 o
   3   0  -8        148.74        174.05        11.25 o
 -10   1  -8         15.36         18.06         1.56 o
  -9   1  -8         18.02         18.57         1.67 o
  -8   1  -8        142.80        132.73         4.16 o
  -7   1  -8         59.46         58.09         3.82 o
  -6   1  -8          8.46         11.61         1.79 o
  -5   1  -8         53.77         56.09         3.67 o
  -4   1  -8         13.33         12.31         2.26 o
  -3   1  -8         18.41         17.97         1.72 o
  -2   1  -8         93.75         80.28         5.04 o
  -1   1  -8         14.32         14.07         2.10 o
   0   1  -8        127.06        123.66         8.68 o
   1   1  -8         10.17         13.53         2.15 o
   2   1  -8         37.22         32.02         4.15 o
   3   1  -8        143.59        150.00        28.78 o
 -10   2  -8         19.18         21.53         1.62 o
  -9   2  -8         29.73         26.91         2.19 o
  -8   2  -8         81.24         78.81         3.60 o
  -7   2  -8         10.59         10.88         1.77 o
  -6   2  -8         52.82         46.23         3.52 o
  -5   2  -8        240.42        241.82         9.46 o
  -4   2  -8        142.91        135.25         4.94 o
  -3   2  -8        114.10         96.85         5.98 o
  -2   2  -8         92.46         91.98         3.83 o
  -1   2  -8         22.11         21.30         2.15 o
   0   2  -8         78.21         69.16         4.66 o
   1   2  -8        453.05        437.45        18.00 o
   2   2  -8        131.42        142.90         7.05 o
   3   2  -8         73.85         74.72         7.03 o
   4   2  -8        149.15        174.71        10.97 o
 -10   3  -8          7.83          6.97         0.96 o
  -9   3  -8          1.08          0.35         0.66 o
  -8   3  -8         23.37         26.01         2.35 o
  -7   3  -8         38.78         36.47         2.94 o
  -6   3  -8         18.08         15.73         2.62 o
  -5   3  -8        131.19        125.41         6.27 o
  -4   3  -8        119.46        123.99         4.79 o
  -3   3  -8        113.59        108.36         5.01 o
  -2   3  -8         90.38         81.75         7.04 o
  -1   3  -8        821.59        794.08        43.87 o
   0   3  -8         53.08         58.04         3.51 o
   1   3  -8        108.03        101.12         5.66 o
   2   3  -8         97.62        107.13         5.90 o
   3   3  -8         73.24         73.10         7.20 o
   4   3  -8         35.30         42.37         5.52 o
   5   3  -8          7.16         12.10         3.14 o
  -9   4  -8          3.94          4.88         1.16 o
  -8   4  -8         31.48         33.28         2.48 o
  -7   4  -8          5.41          3.72         1.20 o
  -6   4  -8         82.40         82.38         4.40 o
  -5   4  -8         20.67         17.10         2.31 o
  -4   4  -8        139.34        121.68         5.52 o
  -3   4  -8        304.59        261.05        11.04 o
  -2   4  -8         59.52         60.52         3.80 o
  -1   4  -8        247.17        251.83         7.86 o
   0   4  -8        112.17        113.89         5.20 o
   1   4  -8        516.69        465.02        19.06 o
   2   4  -8         52.69         54.87         4.42 o
   3   4  -8         75.38         96.16         8.55 o
  -9   5  -8         40.05         46.26         2.99 o
  -8   5  -8          2.25          1.36         0.80 o
  -7   5  -8         19.16         18.29         2.54 o
  -6   5  -8          6.97          9.27         2.12 o
  -5   5  -8         24.17         25.92         2.62 o
  -4   5  -8          6.23          7.19         1.48 o
  -3   5  -8         27.95         22.98         2.48 o
  -2   5  -8        261.62        253.13        10.24 o
  -1   5  -8        153.37        151.41        16.95 o
   0   5  -8        251.01        259.79        22.16 o
   1   5  -8        664.68        637.30        24.05 o
   2   5  -8        218.25        231.31        12.83 o
   3   5  -8         23.60         20.76         2.78 o
   4   5  -8        139.59        140.14        10.47 o
   5   5  -8        139.13        147.18        10.53 o
  -8   6  -8         14.67         14.51         1.46 o
  -7   6  -8         11.40         12.34         1.61 o
  -6   6  -8         12.61         10.99         2.25 o
  -5   6  -8          6.43          5.85         1.74 o
  -4   6  -8         30.65         26.87         2.63 o
  -3   6  -8        173.59        170.94         8.13 o
  -2   6  -8         20.63         24.74         2.56 o
  -1   6  -8         87.37         75.92         5.54 o
   0   6  -8        514.90        433.11        16.60 o
   1   6  -8        217.92        199.26        11.56 o
   2   6  -8        424.61        387.63        12.69 o
   3   6  -8        162.80        155.88        11.21 o
   4   6  -8        116.21        113.09         9.38 o
   5   6  -8         92.31         85.67         7.79 o
  -8   7  -8        109.63        122.15         6.57 o
  -7   7  -8         57.36         61.40         2.88 o
  -6   7  -8         11.24          9.83         1.48 o
  -5   7  -8         74.69         78.21         3.98 o
  -4   7  -8        150.28        135.05         5.52 o
  -3   7  -8         94.52         87.18         5.61 o
  -2   7  -8         10.60          8.11         1.49 o
  -1   7  -8        250.64        233.14         7.78 o
   0   7  -8        119.82        112.17         5.52 o
   1   7  -8         19.59         16.52         2.59 o
   2   7  -8         57.41         52.82         9.52 o
   3   7  -8        135.75        127.45         9.25 o
   4   7  -8         51.64         47.25         5.80 o
   5   7  -8         30.67         31.29         4.47 o
  -6   8  -8          0.86          2.69         1.03 o
  -5   8  -8         23.22         20.09         1.87 o
  -4   8  -8          4.97          5.07         1.16 o
  -3   8  -8          5.13          4.26         1.38 o
  -2   8  -8          9.91          7.47         1.38 o
  -1   8  -8         12.82         12.52         1.79 o
   0   8  -8         32.20         29.53         3.36 o
   1   8  -8        137.57        114.51         6.71 o
   2   8  -8         51.01         47.18         4.06 o
   3   8  -8          5.37          4.22         1.60 o
   4   8  -8        100.83        119.28         8.51 o
   5   8  -8         52.14         55.88         5.30 o
  -5   9  -8          1.74          1.14         1.11 o
  -4   9  -8          0.14          0.06         0.67 o
  -3   9  -8         13.30         10.61         1.98 o
  -2   9  -8         10.62         11.10         1.46 o
  -1   9  -8         13.80         12.48         2.11 o
   0   9  -8         38.67         36.71         5.09 o
   1   9  -8         32.90         37.97         3.54 o
   2   9  -8         12.17         17.99         2.38 o
   3   9  -8          1.62          2.00         1.07 o
   4   9  -8         14.62         17.01         2.94 o
   5   9  -8         29.70         33.45         3.36 o
  -3  10  -8         24.24         30.80         3.19 o
  -2  10  -8          2.52          4.37         1.66 o
  -1  10  -8         18.53         18.77         2.00 o
   0  10  -8          3.24          3.33         1.06 o
   1  10  -8          2.13          1.15         0.91 o
   2  10  -8          2.40          1.17         0.79 o
   3  10  -8          1.85          0.46         1.23 o
 -11   1  -7          3.53          3.28         1.04 o
 -10   1  -7         31.50         28.83         2.19 o
  -9   1  -7         60.64         58.61         3.03 o
  -8   1  -7         49.84         52.80         3.05 o
  -7   1  -7          2.12          1.34         0.95 o
  -6   1  -7         69.29         58.63         6.20 o
  -5   1  -7        124.69        126.05         6.72 o
  -4   1  -7         47.33         46.94         3.80 o
  -3   1  -7          9.45          8.81         2.01 o
  -2   1  -7        115.79         98.89         5.15 o
  -1   1  -7        111.37         93.92         5.63 o
   0   1  -7        188.90        205.85         7.32 o
   1   1  -7        293.68        288.90        14.79 o
   2   1  -7         40.73         34.77         3.17 o
   3   1  -7       1035.31        967.55        36.02 o
   4   1  -7        107.67        123.21         6.41 o
 -10   2  -7         60.10         66.80         3.18 o
  -9   2  -7         27.57         25.03         2.26 o
  -8   2  -7         65.80         59.68         3.24 o
  -7   2  -7        201.49        199.37         8.91 o
  -6   2  -7         48.78         48.02         3.50 o
  -5   2  -7         12.65         12.14         1.77 o
  -4   2  -7        156.00        159.00         5.88 o
  -3   2  -7         74.66         89.28         7.13 o
  -2   2  -7         99.60        102.01         4.36 o
  -1   2  -7         72.91         68.08         6.49 o
   0   2  -7         31.05         35.65         4.59 o
   1   2  -7        383.47        408.77        11.15 o
   2   2  -7        488.16        482.45        14.57 o
   3   2  -7        109.53        118.07         6.16 o
   4   2  -7         10.74         10.81         2.01 o
 -10   3  -7         19.66         16.56         1.61 o
  -9   3  -7         33.35         32.69         2.46 o
  -8   3  -7         26.06         24.45         2.37 o
  -7   3  -7        105.09         95.11         4.21 o
  -6   3  -7        665.29        633.89        21.61 o
  -5   3  -7        264.96        270.68         8.35 o
  -4   3  -7         66.19         55.03         3.04 o
  -3   3  -7          9.74          9.86         2.74 o
  -2   3  -7        137.50        129.88         5.01 o
  -1   3  -7          9.33          9.27         1.71 o
   0   3  -7         21.57         18.56         2.60 o
   1   3  -7        297.28        289.38        13.75 o
   2   3  -7        468.95        482.87        17.40 o
   3   3  -7         37.05         40.47         3.68 o
   4   3  -7        105.50        102.30         8.49 o
 -10   4  -7         10.11         12.56         1.70 o
  -9   4  -7         67.76         79.56         4.62 o
  -8   4  -7         88.58         92.11         4.39 o
  -7   4  -7         16.86         16.72         2.03 o
  -6   4  -7        243.15        251.77         8.19 o
  -5   4  -7        112.91        107.33         5.08 o
  -4   4  -7        442.28        442.09        13.02 o
  -3   4  -7        164.05        170.10         6.30 o
  -2   4  -7        393.53        355.43         7.07 o
  -1   4  -7         84.31         81.18         8.21 o
   0   4  -7         16.20         18.39         3.74 o
   1   4  -7        901.49        911.41        27.29 o
   2   4  -7        480.66        393.87        16.99 o
   3   4  -7         11.20          9.44         1.94 o
   4   4  -7        187.82        190.42        11.84 o
 -10   5  -7          3.05          4.57         1.05 o
  -9   5  -7          3.90          4.89         1.68 o
  -8   5  -7         31.02         33.92         2.55 o
  -7   5  -7        148.27        149.20         5.75 o
  -6   5  -7        214.33        206.30        10.80 o
  -5   5  -7          7.66          7.27         1.43 o
  -4   5  -7         60.27         57.52         3.82 o
  -3   5  -7        105.27        106.03         5.11 o
  -2   5  -7        160.81        159.58         5.41 o
  -1   5  -7        132.92        119.43         6.57 o
   0   5  -7         25.37         23.94         2.38 o
   1   5  -7         71.79         75.42         5.50 o
   2   5  -7        473.38        496.85        18.99 o
   3   5  -7         77.15         79.49         7.84 o
   4   5  -7         96.63        104.24         8.97 o
   5   5  -7         27.51         34.66         5.10 o
  -9   6  -7         23.21         26.53         2.34 o
  -8   6  -7          1.71          0.81         0.81 o
  -7   6  -7         58.16         60.70         4.50 o
  -6   6  -7         16.53         16.13         2.58 o
  -5   6  -7         53.42         56.69         3.73 o
  -4   6  -7         86.23         74.22         4.34 o
  -3   6  -7         85.28         76.24         5.66 o
  -2   6  -7        292.83        269.56         7.28 o
  -1   6  -7        109.78        102.85         4.39 o
   0   6  -7         40.32         40.09         3.20 o
   1   6  -7        339.35        295.91        11.00 o
   2   6  -7        519.54        534.09        29.68 o
   3   6  -7        436.52        450.47        57.32 o
   4   6  -7        116.68        103.91         9.10 o
   5   6  -7         16.25         12.12         2.93 o
  -8   7  -7         11.49         11.10         1.30 o
  -7   7  -7         24.26         29.47         2.32 o
  -6   7  -7         51.34         50.30         2.94 o
  -5   7  -7         35.95         38.41         3.00 o
  -4   7  -7         33.31         27.39         2.68 o
  -3   7  -7         80.00         68.50         4.23 o
  -2   7  -7         79.27         67.61         3.59 o
  -1   7  -7          9.02          6.34         1.49 o
   0   7  -7        100.65         82.50         7.84 o
   1   7  -7        135.28        112.20         6.64 o
   2   7  -7        123.93        101.39         6.53 o
   3   7  -7         61.25         56.26         9.77 o
   4   7  -7         42.85         50.72         6.27 o
   5   7  -7        142.89        161.30        10.73 o
  -7   8  -7          5.23          5.90         1.37 o
  -6   8  -7         31.45         35.04         3.20 o
  -5   8  -7         51.00         53.52         3.29 o
  -4   8  -7         25.25         30.15         2.62 o
  -3   8  -7        100.50        109.28         6.61 o
  -2   8  -7          8.17          6.91         1.20 o
  -1   8  -7        181.52        163.25         6.32 o
   0   8  -7          0.51          0.88         1.33 o
   1   8  -7         20.01         19.98         2.91 o
   2   8  -7         55.60         49.60         4.31 o
   3   8  -7          4.35          3.87         1.29 o
   4   8  -7          9.40          6.80         2.36 o
   5   8  -7          7.72          8.12         2.57 o
  -6   9  -7          7.92          9.31         1.47 o
  -5   9  -7         15.08         13.19         2.00 o
  -4   9  -7         58.42         59.76         5.66 o
  -3   9  -7          8.12          6.97         1.58 o
  -2   9  -7          2.07          3.65         1.09 o
  -1   9  -7          4.90          5.87         1.78 o
   0   9  -7         52.27         50.84         4.23 o
   1   9  -7         72.58         76.81         5.16 o
   2   9  -7          6.89          9.02         2.03 o
   3   9  -7         74.44         74.93         4.77 o
   4   9  -7         11.94         11.18         2.84 o
   5   9  -7         18.36         20.27         3.09 o
  -5  10  -7         15.95         20.33         2.53 o
  -4  10  -7          1.77          1.01         1.20 o
  -3  10  -7          3.53          4.60         1.14 o
  -2  10  -7         19.69         27.37         2.04 o
  -1  10  -7          1.91          1.94         1.00 o
   0  10  -7         24.34         24.85         2.70 o
   1  10  -7         74.69         88.39         4.90 o
   2  10  -7         90.61         96.56         5.00 o
   3  10  -7         15.24         13.20         1.83 o
   4  10  -7         23.25         24.33         3.16 o
  -2  11  -7          6.21          4.11         1.29 o
  -1  11  -7         11.64         17.87         1.79 o
   0  11  -7          9.67         10.31         1.48 o
   1  11  -7         18.07         15.17         1.74 o
   2  11  -7         35.47         36.15         3.45 o
 -11   0  -6          2.13          1.17         1.28 o
 -10   0  -6        143.69        149.94         6.55 o
  -9   0  -6        211.38        204.75        14.73 o
  -8   0  -6        174.82        156.98        10.97 o
  -7   0  -6        182.26        177.05        11.60 o
  -6   0  -6        104.57         96.75         8.22 o
  -5   0  -6        174.76        168.59         7.13 o
  -4   0  -6        413.05        477.97        16.98 o
  -3   0  -6        236.11        209.08        10.41 o
  -2   0  -6         50.05         69.17         5.50 o
  -1   0  -6        225.66        308.64        11.38 o
   0   0  -6        505.87        627.27        18.11 o
   1   0  -6       1526.44       1625.03        35.69 o
   2   0  -6        178.46        157.78         8.70 o
   5   0  -6        226.76        233.26        12.16 o
   6   0  -6        258.79        226.32        12.82 o
 -11   1  -6          3.08          3.19         0.89 o
 -10   1  -6         16.14         15.80         1.42 o
  -9   1  -6        165.09        160.60         5.93 o
  -8   1  -6         62.57         53.68         3.62 o
  -7   1  -6         35.98         35.50         2.95 o
  -6   1  -6         45.36         36.66         3.55 o
  -5   1  -6         48.97         48.99         3.15 o
  -4   1  -6         43.39         34.04         2.47 o
  -3   1  -6        146.61        148.90         4.84 o
  -2   1  -6        433.21        413.78        20.30 o
  -1   1  -6        276.57        340.14         8.55 o
   0   1  -6        115.97        132.85        17.72 o
   1   1  -6        260.37        288.51        29.10 o
   2   1  -6       2299.93       2221.67        32.99 o
   3   1  -6       1076.26       1251.32       151.73 o
   4   1  -6        307.36        332.44        10.19 o
   5   1  -6         31.10         36.00         3.36 o
   6   1  -6         21.28         22.91         2.86 o
 -11   2  -6        161.24        177.23         4.84 o
 -10   2  -6          9.97         12.32         1.39 o
  -9   2  -6         71.70         81.90         3.46 o
  -8   2  -6        259.98        233.34         7.72 o
  -7   2  -6         45.62         45.89         3.37 o
  -6   2  -6         19.83         19.53         2.16 o
  -5   2  -6        246.67        239.84         9.00 o
  -4   2  -6          4.54          4.45         1.13 o
  -3   2  -6        114.58        126.11         3.91 o
  -2   2  -6        226.00        254.84        10.62 o
  -1   2  -6         66.60         56.11         3.51 o
   0   2  -6        383.91        431.39        16.04 o
   1   2  -6        519.41        498.62        24.56 o
   2   2  -6        145.09        141.11         8.08 o
   3   2  -6        460.85        459.44        12.02 o
   4   2  -6        102.98        108.65         8.14 o
 -11   3  -6         54.34         57.35         2.56 o
 -10   3  -6        125.72        135.04         4.89 o
  -9   3  -6        215.16        220.88         6.78 o
  -8   3  -6        119.68        120.83         6.62 o
  -7   3  -6        353.77        349.84         8.31 o
  -6   3  -6         23.69         23.67         2.41 o
  -5   3  -6        156.67        145.67         5.75 o
  -4   3  -6        451.46        500.38        13.18 o
  -3   3  -6        112.83        117.36         5.56 o
  -2   3  -6         10.14          8.49         1.30 o
  -1   3  -6         72.06         74.61         5.41 o
   0   3  -6         88.77         87.01         6.28 o
   1   3  -6        323.23        338.09        12.73 o
   2   3  -6        252.47        283.24        12.73 o
   3   3  -6        684.34        674.95        22.04 o
   4   3  -6        169.60        192.29        11.04 o
   5   3  -6         15.06         19.99         3.83 o
 -11   4  -6         46.72         53.15         4.03 o
 -10   4  -6         14.61         11.95         1.51 o
  -9   4  -6        107.60        112.35         5.85 o
  -8   4  -6         86.06         83.58         5.40 o
  -7   4  -6         25.35         21.78         2.03 o
  -6   4  -6        221.26        212.29         8.65 o
  -5   4  -6         29.17         29.32         3.60 o
  -4   4  -6         36.03         41.14         2.81 o
  -3   4  -6        148.78        153.27         9.77 o
  -2   4  -6        110.28         95.98         5.06 o
  -1   4  -6        333.81        345.13        21.65 o
   0   4  -6         58.66         68.97         5.62 o
   1   4  -6         66.02         64.77         6.03 o
   2   4  -6        297.53        309.79        13.99 o
   3   4  -6        449.97        439.40        17.37 o
   4   4  -6         16.31         17.67         3.45 o
 -10   5  -6         22.00         22.50         1.81 o
  -9   5  -6         23.47         28.68         2.35 o
  -8   5  -6         38.14         41.97         3.01 o
  -7   5  -6        102.61        101.05         4.77 o
  -6   5  -6         24.31         20.40         2.87 o
  -5   5  -6        941.38        841.60        19.68 o
  -4   5  -6        176.38        174.28         6.45 o
  -3   5  -6         15.64         16.61         1.73 o
  -2   5  -6        350.83        356.63        15.44 o
  -1   5  -6         72.48         56.76         4.32 o
   0   5  -6        123.06        120.65         8.87 o
   1   5  -6        118.93        131.56         9.39 o
   2   5  -6         77.45         64.35         6.56 o
   3   5  -6        305.37        250.83        13.13 o
   4   5  -6        195.25        189.35        11.79 o
 -10   6  -6          2.56          1.95         0.81 o
  -9   6  -6         37.69         34.53         2.99 o
  -8   6  -6        141.84        153.25         5.66 o
  -7   6  -6        126.33        112.62         5.10 o
  -6   6  -6         54.54         51.47         9.01 o
  -5   6  -6         13.13         17.32         3.20 o
  -4   6  -6        113.69         93.96         4.85 o
  -3   6  -6        182.50        176.96         6.64 o
  -2   6  -6         81.54         74.05         3.63 o
  -1   6  -6          8.38         12.51         2.05 o
   0   6  -6         71.52         56.80         3.62 o
   1   6  -6         31.18         25.03         2.40 o
   2   6  -6        435.57        412.54        12.77 o
   3   6  -6        328.66        313.60        13.43 o
   4   6  -6         75.60         78.80         7.79 o
   5   6  -6          0.10          0.17         1.25 o
  -9   7  -6         15.94         16.66         1.81 o
  -8   7  -6         12.41         12.40         1.53 o
  -7   7  -6         68.28         68.55         3.75 o
  -6   7  -6         56.38         51.85         3.56 o
  -5   7  -6          8.55          5.30         1.24 o
  -4   7  -6        110.84         99.51         4.99 o
  -3   7  -6        254.40        228.51        11.76 o
  -2   7  -6          1.44          1.30         1.21 o
  -1   7  -6          3.80          3.31         1.12 o
   0   7  -6        101.22         88.37         4.73 o
   1   7  -6          9.41          7.76         2.43 o
   2   7  -6        139.06        149.37         7.55 o
   3   7  -6         88.56         86.89         5.68 o
   4   7  -6        190.63        202.40        12.55 o
  -8   8  -6          6.85          5.49         1.24 o
  -7   8  -6          5.19          4.21         1.36 o
  -6   8  -6         26.86         26.08         3.03 o
  -5   8  -6         13.94         11.55         2.07 o
  -4   8  -6          6.94          4.24         1.27 o
  -3   8  -6         12.95          9.01         1.55 o
  -2   8  -6         59.47         48.33         3.02 o
  -1   8  -6          4.90          3.07         1.04 o
   0   8  -6         30.82         27.33         3.40 o
   1   8  -6         14.28         12.00         2.27 o
   2   8  -6        175.02        153.02         7.74 o
   3   8  -6         66.70         72.23         5.12 o
   4   8  -6        284.42        342.50        16.05 o
   5   8  -6         58.11         66.72         6.67 o
  -7   9  -6         20.41         34.62         2.66 o
  -6   9  -6         22.02         20.97         2.40 o
  -5   9  -6         10.46         10.92         1.95 o
  -4   9  -6         13.33          9.97         1.58 o
  -3   9  -6          7.32          5.86         1.31 o
  -2   9  -6         77.87         74.40         5.20 o
  -1   9  -6          6.02          5.14         1.27 o
   0   9  -6         10.97         11.99         2.55 o
   1   9  -6        123.08        131.94         8.86 o
   2   9  -6        180.93        163.29         9.97 o
   3   9  -6         12.83         13.77         2.30 o
   4   9  -6         65.86         64.02         6.37 o
   5   9  -6         45.05         47.97         5.06 o
  -6  10  -6          8.12          7.05         1.65 o
  -5  10  -6          1.34          1.05         1.20 o
  -4  10  -6         15.01         14.58         1.55 o
  -3  10  -6          8.57          6.35         1.17 o
  -2  10  -6          6.74          9.33         1.47 o
  -1  10  -6          9.27         10.88         2.12 o
   0  10  -6         22.08         19.77         2.67 o
   1  10  -6         57.54         63.41         4.48 o
   2  10  -6          8.25          8.83         1.84 o
   3  10  -6          9.09          8.21         1.61 o
   4  10  -6          1.88          0.77         1.29 o
   5  10  -6          0.32          0.13         1.04 o
  -3  11  -6         22.00         19.20         1.78 o
  -2  11  -6         39.59         49.52         3.08 o
  -1  11  -6         12.89         10.62         1.67 o
   0  11  -6         34.91         39.28         3.05 o
   1  11  -6         32.96         32.21         2.74 o
   2  11  -6         34.23         38.91         2.88 o
   3  11  -6         22.53         19.23         1.87 o
   4  11  -6         15.19         15.23         2.27 o
 -12   1  -5         19.35         16.23         2.45 o
 -11   1  -5         13.54         12.76         1.18 o
 -10   1  -5         31.21         30.08         2.01 o
  -9   1  -5         62.51         65.88         2.76 o
  -8   1  -5        230.83        245.18        10.99 o
  -7   1  -5        104.66        101.56         6.03 o
  -6   1  -5        182.83        165.10         5.95 o
  -5   1  -5         80.58         72.51         3.60 o
  -4   1  -5        624.38        603.78        18.96 o
  -3   1  -5       1158.64       1218.36        27.68 o
  -1   1  -5        143.16        145.28        19.72 o
   0   1  -5        376.06        413.04        44.54 o
   1   1  -5        157.17        207.30        11.50 o
   2   1  -5        206.35        230.32        13.09 o
   4   1  -5        128.75        132.80         7.98 o
   5   1  -5        242.28        207.81        10.87 o
   6   1  -5          8.96          5.83         2.01 o
 -11   2  -5         23.84         24.47         1.79 o
 -10   2  -5          1.64          1.01         0.81 o
  -9   2  -5          3.15          3.06         2.33 o
  -8   2  -5        381.44        365.92         8.33 o
  -7   2  -5        290.89        266.31         8.03 o
  -6   2  -5        254.33        245.84         9.33 o
  -5   2  -5         21.89         21.42         2.03 o
  -4   2  -5         85.02        105.65         6.99 o
  -3   2  -5        728.05        811.79        14.48 o
  -2   2  -5        109.17        128.72         3.83 o
  -1   2  -5        299.01        308.12         8.04 o
   0   2  -5         53.98         70.92         3.41 o
   1   2  -5         15.92         16.82         1.83 o
   2   2  -5        467.76        517.02        16.58 o
   3   2  -5        156.68        204.82         9.92 o
   4   2  -5        176.37        188.42        10.08 o
   5   2  -5          8.91         11.92         2.83 o
   6   2  -5        119.83        140.52         9.46 o
 -11   3  -5          5.62          4.38         1.52 o
 -10   3  -5          7.04          6.71         1.13 o
  -9   3  -5        250.03        250.67         7.62 o
  -8   3  -5        219.42        230.50         7.45 o
  -7   3  -5        390.55        390.40         9.85 o
  -6   3  -5        182.11        172.08         5.37 o
  -5   3  -5        237.22        210.80         8.34 o
  -4   3  -5         19.55         34.11         3.90 o
  -3   3  -5        215.75        229.15         5.91 o
  -2   3  -5        134.29        157.14         4.05 o
   0   3  -5        112.65        113.27         3.68 o
   1   3  -5        481.67        595.83        17.48 o
   2   3  -5        136.87        140.51         8.08 o
   3   3  -5        254.00        304.64        12.72 o
   5   3  -5        155.85        218.92        11.32 o
   6   3  -5         26.49         26.78         4.13 o
 -11   4  -5         83.26         91.65         4.33 o
 -10   4  -5         51.32         51.01         3.78 o
  -9   4  -5        113.30        115.40         6.16 o
  -8   4  -5         97.13         92.89         4.14 o
  -7   4  -5        983.93        952.59        25.50 o
  -6   4  -5        682.48        652.88        19.17 o
  -5   4  -5        132.67        120.18         4.51 o
  -4   4  -5        247.87        253.85         8.81 o
  -3   4  -5        275.41        241.33        18.52 o
  -2   4  -5        199.53        223.05         9.57 o
   0   4  -5        320.63        374.11        14.92 o
   3   4  -5        269.92        243.13        11.66 o
   5   4  -5         57.25         58.22         5.96 o
 -11   5  -5         20.22         23.72         2.06 o
 -10   5  -5         25.16         27.25         2.66 o
  -9   5  -5        113.91        123.53         5.85 o
  -8   5  -5         51.65         51.47         3.38 o
  -7   5  -5        267.87        255.13        14.23 o
  -6   5  -5        131.38        126.20         5.57 o
  -5   5  -5         31.09         28.45         4.91 o
  -4   5  -5          2.07          1.39         0.60 o
  -3   5  -5        165.63        180.94        10.52 o
  -2   5  -5         35.39         27.47         4.08 o
  -1   5  -5        393.52        365.79        10.64 o
   0   5  -5        151.25        149.26         9.15 o
   1   5  -5        139.27        115.04         8.26 o
   2   5  -5         39.88         42.74         4.94 o
   3   5  -5        210.32        194.61        10.71 o
   4   5  -5         31.12         30.92         4.38 o
 -10   6  -5         79.53         85.46         4.26 o
  -9   6  -5         69.70         67.68         3.54 o
  -8   6  -5        186.58        184.84         6.40 o
  -7   6  -5         11.15         11.27         2.22 o
  -6   6  -5        217.22        204.77         8.95 o
  -5   6  -5        265.63        233.74         9.57 o
  -4   6  -5        133.38        125.53         5.45 o
  -3   6  -5        141.40        134.32         6.16 o
  -2   6  -5        213.49        231.44        12.68 o
  -1   6  -5        252.28        242.87        12.91 o
   0   6  -5         58.95         46.68         5.41 o
   1   6  -5         24.88         23.13         3.95 o
   2   6  -5          1.73          3.29         1.83 o
   3   6  -5         38.70         31.11         3.25 o
   4   6  -5         17.76         14.19         3.21 o
  -9   7  -5         22.62         26.46         2.51 o
  -8   7  -5         51.28         43.94         2.92 o
  -7   7  -5         10.00          7.93         1.46 o
  -6   7  -5         16.20         20.41         2.33 o
  -5   7  -5        148.84        129.24        10.15 o
  -4   7  -5         59.18         54.46         3.68 o
  -3   7  -5         40.33         37.35         3.58 o
  -2   7  -5         65.13         63.26         3.66 o
  -1   7  -5         24.34         20.11         3.05 o
   0   7  -5         60.12         53.43         5.19 o
   1   7  -5          6.08          3.85         1.29 o
   2   7  -5         14.46         16.29         2.79 o
   3   7  -5        119.23        122.95         6.69 o
   4   7  -5        297.31        279.23        14.84 o
   5   7  -5         45.17         43.66         5.54 o
  -9   8  -5          0.20          0.41         1.11 o
  -8   8  -5         32.62         37.91         2.37 o
  -7   8  -5          0.71         -1.16         1.20 o
  -6   8  -5         19.86         15.95         2.50 o
  -5   8  -5         17.45         14.55         2.52 o
  -4   8  -5         15.57         10.26         1.77 o
  -3   8  -5         11.98         10.04         1.72 o
  -2   8  -5         64.62         51.76         3.09 o
  -1   8  -5          5.89          6.45         1.37 o
   0   8  -5          7.54          7.14         1.95 o
   1   8  -5         19.12         18.44         3.69 o
   2   8  -5         18.42         20.57         2.89 o
   3   8  -5        104.96        108.78         7.69 o
   4   8  -5        158.18        174.25        11.38 o
   5   8  -5         74.88         83.38         7.55 o
  -8   9  -5         45.96         52.38         3.03 o
  -7   9  -5         43.04         44.49         3.28 o
  -6   9  -5          8.87          9.20         1.88 o
  -5   9  -5          3.03          1.31         1.71 o
  -4   9  -5          9.90          8.01         1.44 o
  -3   9  -5         31.52         29.05         2.28 o
  -2   9  -5         18.22         14.85         1.66 o
  -1   9  -5          3.79          3.39         1.23 o
   0   9  -5         59.60         52.04         6.26 o
   1   9  -5          4.56          1.90         1.56 o
   2   9  -5         65.80         67.37         5.00 o
   3   9  -5         20.97         20.37         2.81 o
   4   9  -5          4.73          2.08         1.85 o
   5   9  -5          9.01         10.86         2.77 o
  -7  10  -5         91.58        106.13         6.06 o
  -6  10  -5         89.61        101.49         7.54 o
  -5  10  -5         44.76         56.81         4.94 o
  -4  10  -5         45.35         45.37         3.36 o
  -3  10  -5         72.72         75.70         3.82 o
  -2  10  -5         39.12         36.40         2.73 o
  -1  10  -5         52.70         55.06         4.29 o
   0  10  -5         16.92         12.67         2.22 o
   1  10  -5        116.85        108.87         6.12 o
   2  10  -5         83.32         85.69         5.33 o
   3  10  -5         16.39         15.18         2.24 o
   4  10  -5         47.50         47.43         5.18 o
   5  10  -5         36.42         44.32         4.45 o
  -5  11  -5          6.25          7.38         1.63 o
  -4  11  -5          6.80          5.63         0.89 o
  -3  11  -5         52.33         50.82         3.25 o
  -2  11  -5         15.94         13.01         1.45 o
  -1  11  -5         56.50         70.98         4.28 o
   0  11  -5          6.49          5.33         1.41 o
   1  11  -5          6.50          9.51         1.80 o
   2  11  -5         10.44          9.53         1.84 o
   3  11  -5         59.94         63.13         3.78 o
   4  11  -5         38.34         39.56         4.01 o
  -1  12  -5         20.77         21.69         2.79 o
   0  12  -5          2.00          2.00         1.28 o
   1  12  -5          5.22          5.81         1.11 o
   2  12  -5         17.25         17.96         2.44 o
 -12   0  -4          8.83         -0.16         2.96 o
 -11   0  -4         13.38         16.89         2.27 o
 -10   0  -4         79.80         78.68         5.16 o
  -9   0  -4        132.38        129.45         9.68 o
  -8   0  -4         67.71         56.34         3.61 o
  -7   0  -4        389.92        361.27        19.45 o
  -6   0  -4        246.67        217.60         8.08 o
  -5   0  -4        442.97        493.64        11.73 o
  -4   0  -4       1555.44       1588.23        23.53 o
  -3   0  -4        778.79        846.91        11.35 o
  -2   0  -4        786.80        730.76        10.02 o
  -1   0  -4       1995.35       2203.52        82.58 o
   0   0  -4       1717.09       1861.59       135.77 o
   1   0  -4        292.24        272.96         9.39 o
   3   0  -4       1526.37       1556.49        32.19 o
   6   0  -4       1519.24       1519.35        36.19 o
   7   0  -4        265.96        262.78        13.04 o
 -12   1  -4          7.90         12.48         1.92 o
 -11   1  -4         27.21         39.36         2.27 o
 -10   1  -4         19.28         21.20         2.09 o
  -9   1  -4          7.49          5.90         1.01 o
  -8   1  -4         69.68         65.17         2.98 o
  -7   1  -4         67.20         66.07         3.82 o
  -6   1  -4        274.68        271.41         7.40 o
  -5   1  -4        843.41        839.13        11.62 o
  -4   1  -4        409.00        426.46         6.28 o
  -3   1  -4        284.01        323.37         5.15 o
  -2   1  -4        565.59        606.86        10.78 o
  -1   1  -4       1046.09       1005.93        14.26 o
   0   1  -4        354.82        371.60         7.71 o
   1   1  -4        416.50        418.53         8.73 o
   3   1  -4       2290.32       2603.44        45.88 o
   4   1  -4        392.31        411.04        13.67 o
   5   1  -4        482.38        522.77        16.72 o
   6   1  -4        256.33        242.42        11.65 o
   7   1  -4         28.98         26.20         3.84 o
 -12   2  -4         58.72         68.89         2.97 o
 -11   2  -4         10.44          7.01         1.38 o
 -10   2  -4          6.43          4.29         0.96 o
  -9   2  -4          0.61          0.50         0.78 o
  -8   2  -4        237.97        229.71         6.35 o
  -7   2  -4        110.46        108.41         5.80 o
  -6   2  -4        292.93        291.63        10.91 o
  -5   2  -4        100.58         99.55         4.10 o
  -4   2  -4        276.17        311.29         6.66 o
  -3   2  -4        136.50        132.03         3.90 o
  -2   2  -4        945.49       1003.83        11.24 o
  -1   2  -4         63.75         64.05         2.02 o
   0   2  -4        149.32        162.62         7.23 o
   2   2  -4        123.23        108.87         6.33 o
   4   2  -4        121.90        112.24         6.98 o
   5   2  -4        812.88        738.44        22.21 o
   6   2  -4        101.25        113.26         7.78 o
 -12   3  -4          3.81          4.88         1.03 o
 -11   3  -4         23.95         27.58         3.36 o
 -10   3  -4        289.66        298.86         6.28 o
  -9   3  -4         94.10         90.22         4.00 o
  -8   3  -4         77.93         77.37         4.20 o
  -7   3  -4         65.75         73.59         3.10 o
  -6   3  -4        152.27        138.99         6.91 o
  -5   3  -4         22.40         26.22         1.96 o
  -4   3  -4        242.25        234.29        11.27 o
  -3   3  -4        711.50        853.61        14.33 o
  -2   3  -4        216.66        237.30         4.90 o
  -1   3  -4        978.80        964.73        32.24 o
   0   3  -4        168.85        179.67         5.43 o
   1   3  -4         66.39         70.47         5.07 o
   2   3  -4        169.65        173.17         8.42 o
   3   3  -4        226.25        248.37        10.59 o
   5   3  -4        296.40        286.66        12.62 o
 -12   4  -4         40.36         51.63         4.14 o
 -11   4  -4         32.26         31.28         2.80 o
 -10   4  -4         67.33         70.86         3.31 o
  -9   4  -4         17.11         15.41         1.81 o
  -8   4  -4         70.06         62.89         3.34 o
  -7   4  -4        227.63        216.04         6.13 o
  -6   4  -4        103.13         99.76         4.65 o
  -5   4  -4         25.59         22.78         2.26 o
  -4   4  -4        780.13        770.77        21.09 o
  -3   4  -4         60.36         66.85         3.20 o
  -2   4  -4        852.82        955.91        59.80 o
  -1   4  -4        192.59        198.85         8.26 o
   0   4  -4        270.59        341.17        55.70 o
   1   4  -4        543.69        632.15        17.76 o
   2   4  -4        205.73        204.58         9.67 o
   3   4  -4        127.71        138.40         7.94 o
   4   4  -4          9.90          7.24         1.95 o
   5   4  -4         72.95         87.71         6.65 o
 -11   5  -4        112.14        123.13         5.15 o
 -10   5  -4         64.44         65.13         4.29 o
  -9   5  -4         11.01          8.53         1.52 o
  -8   5  -4        677.66        742.80        14.81 o
  -7   5  -4        337.03        346.55        10.73 o
  -6   5  -4        263.23        265.95         9.01 o
  -5   5  -4          6.44          8.26         1.05 o
  -4   5  -4        316.10        317.13        14.13 o
  -3   5  -4        193.09        172.08         9.96 o
  -2   5  -4        255.22        264.64        12.08 o
  -1   5  -4         63.99         71.03         5.99 o
   0   5  -4        163.01        166.28         9.13 o
   1   5  -4        456.40        595.21        18.44 o
   2   5  -4        598.45        726.61        20.61 o
   3   5  -4        585.82        677.69        19.54 o
   4   5  -4        292.30        321.16        13.13 o
 -11   6  -4         21.49         25.33         4.30 o
 -10   6  -4          3.41          2.37         1.04 o
  -9   6  -4        132.83        138.64         6.43 o
  -8   6  -4         29.76         32.16         2.38 o
  -7   6  -4        121.58        120.05         5.44 o
  -6   6  -4        161.98        159.08         6.24 o
  -5   6  -4        424.47        418.94        10.46 o
  -4   6  -4         50.17         47.33         4.56 o
  -3   6  -4         90.33         91.23         9.78 o
  -2   6  -4        175.88        185.78        10.89 o
  -1   6  -4         85.92        101.87         7.81 o
   1   6  -4         14.52         16.56         3.03 o
   2   6  -4         20.64         16.64         3.07 o
   3   6  -4         30.28         46.32         5.02 o
 -10   7  -4         71.27         87.71         4.04 o
  -9   7  -4         37.80         43.17         3.32 o
  -8   7  -4          4.79          3.36         1.06 o
  -7   7  -4          9.02          6.46         1.38 o
  -6   7  -4        276.33        269.78         8.29 o
  -5   7  -4        108.24        102.30         5.10 o
  -4   7  -4         77.12         75.18         4.21 o
  -3   7  -4         33.12         30.94         2.68 o
  -2   7  -4         52.84         51.35         2.95 o
  -1   7  -4         36.32         32.89         2.75 o
   0   7  -4         27.58         31.67         3.37 o
   1   7  -4         91.43        106.98         8.64 o
   2   7  -4        130.51        119.87         7.53 o
   3   7  -4        329.87        325.99        14.99 o
   4   7  -4        180.19        160.97        11.03 o
  -9   8  -4         21.45         21.20         1.43 o
  -8   8  -4        108.07        125.72         4.62 o
  -7   8  -4          9.38          6.06         1.30 o
  -6   8  -4         15.96         15.49         2.49 o
  -5   8  -4        152.39        149.87        15.84 o
  -4   8  -4         63.61         60.13         3.83 o
  -3   8  -4        129.03        108.41         6.89 o
  -2   8  -4         69.40         67.26         3.48 o
  -1   8  -4         97.39         91.15         4.69 o
   0   8  -4         47.19         44.30         6.33 o
   1   8  -4        110.94        106.39         8.89 o
   2   8  -4         78.24         72.33         6.17 o
   3   8  -4         98.04         93.31         5.83 o
   4   8  -4        154.00        170.05        11.26 o
   5   8  -4        163.68        164.73        10.67 o
  -8   9  -4         11.28          9.61         1.50 o
  -7   9  -4          0.26          0.73         0.97 o
  -6   9  -4         14.19         10.79         2.17 o
  -5   9  -4         21.90         20.62         2.84 o
  -4   9  -4         31.62         32.15         2.79 o
  -3   9  -4         56.48         62.00         3.30 o
  -2   9  -4        122.04        129.86         4.83 o
  -1   9  -4         14.38         10.19         1.68 o
   0   9  -4         37.30         37.88         3.82 o
   1   9  -4         56.60         47.61         4.32 o
   2   9  -4         89.83         88.74         5.77 o
   3   9  -4         87.49         92.10         5.77 o
   4   9  -4         69.77         73.86         7.19 o
   5   9  -4        249.42        225.97        12.22 o
  -7  10  -4         13.01         15.52         1.78 o
  -6  10  -4          1.43         -0.75         0.93 o
  -5  10  -4          5.74          6.80         1.65 o
  -4  10  -4         10.92         13.97         1.78 o
  -3  10  -4         37.92         37.65         2.40 o
  -2  10  -4        175.18        149.90         7.14 o
  -1  10  -4         19.64         18.22         2.06 o
   0  10  -4          4.31          3.53         1.60 o
   1  10  -4        135.05        136.86         7.61 o
   2  10  -4          8.28         10.34         2.12 o
   3  10  -4         53.16         48.50         4.00 o
   4  10  -4         34.44         35.74         4.70 o
   5  10  -4         10.22          6.97         2.08 o
  -6  11  -4          2.35          3.61         1.35 o
  -5  11  -4         11.53         12.85         1.89 o
  -4  11  -4         42.67         44.22         2.49 o
  -3  11  -4          0.07          0.38         1.04 o
  -2  11  -4        115.89        115.66         4.41 o
  -1  11  -4        102.54        107.83         9.37 o
   0  11  -4          1.79          3.07         1.37 o
   1  11  -4         10.64          9.13         1.85 o
   2  11  -4         10.71         10.34         1.93 o
   3  11  -4          2.27          1.85         1.08 o
   4  11  -4         21.76         21.93         3.21 o
   5  11  -4         14.46         16.24         2.44 o
  -2  12  -4         67.97         70.94         3.46 o
  -1  12  -4          7.20          8.73         1.45 o
   0  12  -4         36.98         43.13         3.01 o
   1  12  -4         16.12         18.95         2.01 o
   2  12  -4         46.42         45.20         5.04 o
   3  12  -4         26.49         27.80         3.07 o
 -13   1  -3          9.13          5.51         1.65 o
 -12   1  -3          6.48          5.89         3.08 o
 -11   1  -3         36.95         37.12         2.78 o
 -10   1  -3         15.33         14.55         1.50 o
  -9   1  -3        141.70        132.07         5.55 o
  -8   1  -3         40.45         35.99         2.41 o
  -7   1  -3         75.59         76.93         3.47 o
  -6   1  -3        844.09        877.61        11.11 o
  -5   1  -3        203.98        231.49         3.89 o
  -4   1  -3        237.94        269.34         3.81 o
  -3   1  -3        775.96        851.36        14.27 o
  -2   1  -3         29.37         36.52         1.13 o
  -1   1  -3       2417.85       2362.61        27.21 o
   0   1  -3       1281.14       1182.29        21.64 o
   2   1  -3        432.87        496.20        12.32 o
   3   1  -3        150.74        114.78         5.92 o
   4   1  -3       1411.64       1647.78        31.96 o
   5   1  -3        753.41        881.24        21.34 o
   6   1  -3       1397.83       1403.88        33.12 o
 -12   2  -3         24.37         25.07         2.04 o
 -11   2  -3         14.85         13.07         1.80 o
 -10   2  -3         24.75         27.33         1.96 o
  -9   2  -3          1.77          1.69         0.74 o
  -8   2  -3         13.04         14.75         1.29 o
  -7   2  -3        636.21        630.73        12.89 o
  -6   2  -3        235.66        217.52         4.96 o
  -5   2  -3        134.15        135.13         3.52 o
  -4   2  -3        914.10        897.67        15.93 o
  -3   2  -3        372.87        366.12         8.15 o
  -2   2  -3        543.90        539.00         7.70 o
  -1   2  -3       2620.70       2958.25        42.86 o
   0   2  -3        756.99        763.77        17.81 o
   1   2  -3        142.49        120.93         5.94 o
   2   2  -3        342.53        402.98        11.65 o
   3   2  -3        555.04        622.99        15.70 o
   4   2  -3        290.64        280.58        10.40 o
   5   2  -3          5.04          4.52         1.50 o
 -12   3  -3          5.49          6.41         1.31 o
 -11   3  -3         16.63         15.33         1.60 o
 -10   3  -3          0.10          0.20         0.95 o
  -9   3  -3         33.15         29.59         3.30 o
  -8   3  -3         60.29         54.03         3.54 o
  -7   3  -3        370.96        339.18         6.89 o
  -6   3  -3        103.62        102.09         3.95 o
  -5   3  -3        442.63        442.02         7.85 o
  -4   3  -3       1096.94       1105.39        41.33 o
  -3   3  -3        459.67        475.63        25.27 o
  -2   3  -3       5473.39       6394.52       266.47 o
  -1   3  -3        842.90       1048.42        21.94 o
   0   3  -3        528.86        563.66        13.03 o
   1   3  -3        435.61        428.05        12.71 o
   2   3  -3         60.87         63.77         4.46 o
   3   3  -3        109.43        114.15         6.38 o
   4   3  -3        477.20        527.32        15.44 o
   5   3  -3          5.54          3.25         1.35 o
 -12   4  -3         10.41         14.43         1.68 o
 -11   4  -3        179.37        205.75         8.34 o
 -10   4  -3         38.01         41.73         3.56 o
  -9   4  -3         72.16         75.01         3.71 o
  -8   4  -3        288.48        286.60         8.44 o
  -7   4  -3        669.31        656.59        11.30 o
  -6   4  -3         49.39         48.39         3.27 o
  -5   4  -3        517.71        490.01        12.49 o
  -4   4  -3        539.82        576.97        16.99 o
  -3   4  -3        135.26        136.59         4.87 o
  -2   4  -3       1189.66       1164.16        19.52 o
  -1   4  -3       1394.71       1494.66        21.57 o
   0   4  -3        144.73        150.24         5.18 o
   1   4  -3       1600.92       1393.79        30.51 o
   2   4  -3        314.44        336.28        11.39 o
   3   4  -3        183.18        207.47         8.96 o
   4   4  -3        615.15        648.68        18.05 o
 -12   5  -3         12.54         13.48         2.21 o
 -11   5  -3         34.08         38.51         3.13 o
 -10   5  -3        100.38        111.93         4.69 o
  -9   5  -3         22.54         20.75         2.39 o
  -8   5  -3         61.34         63.88         3.40 o
  -7   5  -3        465.22        436.44         8.13 o
  -6   5  -3         95.85        102.61         4.02 o
  -5   5  -3        155.81        154.35         8.78 o
  -4   5  -3        179.08        178.25         5.06 o
  -3   5  -3        235.83        258.81         9.10 o
  -2   5  -3        296.48        363.78        15.98 o
   0   5  -3        452.72        479.02        15.38 o
   1   5  -3        582.80        604.55        17.81 o
   3   5  -3        210.98        167.73         8.67 o
 -11   6  -3        153.40        183.09         6.15 o
 -10   6  -3         38.80         45.77         2.98 o
  -9   6  -3         17.22         15.59         2.20 o
  -8   6  -3        196.68        199.23         5.94 o
  -7   6  -3        195.30        199.42         6.08 o
  -6   6  -3        441.33        439.59        10.72 o
  -5   6  -3        142.60        146.62         5.69 o
  -4   6  -3         97.57         90.29         4.81 o
  -3   6  -3        104.87        121.16         8.62 o
  -2   6  -3        223.00        206.81         9.06 o
  -1   6  -3        134.56        114.91         8.04 o
   2   6  -3        442.55        453.09        15.93 o
 -10   7  -3         30.43         32.28         2.64 o
  -9   7  -3         15.61         15.32         1.77 o
  -8   7  -3          1.74          1.69         0.83 o
  -7   7  -3        125.20        129.53         4.80 o
  -6   7  -3        120.27        126.03         4.77 o
  -5   7  -3         22.03         18.97         2.17 o
  -4   7  -3         85.64         79.74         3.27 o
  -3   7  -3        174.47        188.19         8.09 o
  -2   7  -3        441.21        430.38        11.20 o
  -1   7  -3        396.00        417.26        22.69 o
   0   7  -3        178.62        213.83         8.66 o
   1   7  -3        117.14        134.62         9.38 o
   4   7  -3         61.62         56.76         6.19 o
  -9   8  -3          0.39         -0.44         1.17 o
  -8   8  -3          4.94          4.19         1.07 o
  -7   8  -3        126.53        134.39         5.38 o
  -6   8  -3         25.54         25.41         3.18 o
  -5   8  -3          7.99          8.70         2.01 o
  -4   8  -3         31.86         27.41         2.61 o
  -3   8  -3        113.41        104.43         5.02 o
  -2   8  -3          1.20          2.47         0.93 o
  -1   8  -3         84.91         68.35         4.88 o
   0   8  -3        139.14        137.27        10.06 o
   1   8  -3        109.18        101.03         8.67 o
   3   8  -3        329.35        302.97        15.28 o
   5   8  -3        136.43        149.79         9.94 o
  -9   9  -3         21.37         23.28         1.99 o
  -8   9  -3          9.80         14.13         1.86 o
  -7   9  -3          2.53          2.89         1.30 o
  -6   9  -3         84.92         85.16         5.39 o
  -5   9  -3         22.54         24.58         3.07 o
  -4   9  -3         87.00         72.09         4.13 o
  -3   9  -3         25.81         28.20         2.43 o
  -2   9  -3         18.10         13.56         1.63 o
  -1   9  -3        261.20        244.93         9.48 o
   0   9  -3          4.63          9.24         2.92 o
   1   9  -3         38.55         27.86         4.64 o
   2   9  -3         15.97         13.34         3.28 o
   3   9  -3         24.09         24.18         3.55 o
   4   9  -3        227.05        242.44         9.22 o
  -8  10  -3         42.76         51.12         4.07 o
  -7  10  -3         33.86         38.73         2.96 o
  -6  10  -3         49.31         59.40         4.01 o
  -5  10  -3         22.97         22.26         2.74 o
  -4  10  -3         22.90         20.97         2.14 o
  -3  10  -3         80.20         84.42         3.67 o
  -2  10  -3         15.33         16.96         1.70 o
  -1  10  -3         22.03         22.36         2.29 o
   0  10  -3         39.04         38.40         7.83 o
   1  10  -3         91.96        102.95         8.62 o
   2  10  -3        105.63        113.04         6.32 o
   3  10  -3         32.20         29.07         3.20 o
   4  10  -3         13.85         16.19         2.40 o
   5  10  -3         10.90         13.39         2.89 o
  -6  11  -3          8.72          8.61         1.59 o
  -5  11  -3          5.04          5.42         1.24 o
  -4  11  -3          0.51          0.87         0.63 o
  -3  11  -3         52.38         48.77         2.91 o
  -2  11  -3        112.16        117.10         6.36 o
  -1  11  -3        118.00        113.81         6.38 o
   0  11  -3        133.66        134.81         7.33 o
   1  11  -3         10.76         10.57         2.12 o
   2  11  -3         11.09          9.82         1.93 o
   3  11  -3         61.23         62.73         4.19 o
   4  11  -3         11.90         11.81         2.62 o
   5  11  -3          8.78          8.62         2.00 o
  -3  12  -3          7.69          7.26         1.17 o
  -2  12  -3         30.15         28.39         2.37 o
  -1  12  -3          6.24          6.36         1.76 o
   0  12  -3         19.23         18.43         2.15 o
   1  12  -3          4.73          5.42         1.35 o
   2  12  -3         14.88         14.94         1.89 o
   3  12  -3          6.76          7.41         1.29 o
 -13   0  -2         20.31         18.05         2.93 o
 -12   0  -2          0.42          2.37         2.34 o
 -11   0  -2         18.73         27.29         4.59 o
 -10   0  -2        118.56        103.11         5.30 o
  -9   0  -2        165.45        157.00         6.02 o
  -8   0  -2        222.04        222.17         7.03 o
  -7   0  -2        332.14        321.33         8.29 o
  -6   0  -2       1665.71       1832.37        30.68 o
  -5   0  -2       1234.69       1308.11        17.16 o
  -4   0  -2          0.71          1.86         0.72 o
  -3   0  -2        933.28        844.87        12.99 o
  -2   0  -2        842.64        892.10        19.35 o
  -1   0  -2       4856.44       4699.02        36.32 o
   0   0  -2        201.94        169.49         4.91 o
 -13   1  -2          0.41         11.25         2.89 o
 -12   1  -2          7.32          1.22         8.22 o
 -11   1  -2         25.70         35.62         5.71 o
 -10   1  -2         65.80         55.87         2.52 o
  -9   1  -2          9.07          8.56         1.14 o
  -8   1  -2         38.61         41.25         3.36 o
  -7   1  -2        573.17        558.93         8.81 o
  -6   1  -2        686.60        691.91         9.36 o
  -5   1  -2        552.59        577.92         9.55 o
  -4   1  -2        566.04        536.63         5.94 o
  -3   1  -2       1848.36       1803.28        29.57 o
  -2   1  -2       1609.75       1660.23        14.20 o
  -1   1  -2       3452.33       3546.60        28.40 o
   2   1  -2       3177.01       3172.36        53.91 o
   3   1  -2       2101.06       2184.07        35.95 o
   6   1  -2        990.70       1039.71        24.69 o
 -13   2  -2          8.18         12.14        10.50 o
 -12   2  -2         31.44         33.09         2.40 o
 -11   2  -2          3.12          2.83         1.02 o
 -10   2  -2         24.11         24.90         1.88 o
  -9   2  -2         62.24         61.16         3.26 o
  -8   2  -2        122.27        122.51         5.19 o
  -7   2  -2          1.01          3.09         1.06 o
  -6   2  -2       1271.03       1306.11        41.80 o
  -5   2  -2        509.38        536.20         8.74 o
  -4   2  -2        658.95        652.19         8.43 o
  -3   2  -2       1167.70       1172.73        10.52 o
  -2   2  -2       3599.67       3516.85        43.83 o
  -1   2  -2       5154.14       4656.42        79.54 o
   0   2  -2       6658.85       6669.16        93.61 o
   2   2  -2        301.39        330.03         9.27 o
   3   2  -2        148.53        141.25         6.00 o
   4   2  -2        281.49        267.04         9.27 o
 -12   3  -2          1.12          1.60         0.76 o
 -11   3  -2         45.74         43.97         2.65 o
 -10   3  -2          0.03         -1.07         2.84 o
  -9   3  -2         17.07         17.15         1.74 o
  -8   3  -2          8.58         10.06         1.38 o
  -7   3  -2         42.16         37.99         2.96 o
  -6   3  -2         63.80         59.72         2.95 o
  -5   3  -2        271.12        259.29         5.62 o
  -4   3  -2        250.26        259.51         5.07 o
  -3   3  -2        525.47        545.74        19.62 o
  -2   3  -2       1899.85       2042.28        27.74 o
  -1   3  -2        178.11        177.15        23.30 o
   0   3  -2       2754.08       2618.09        41.31 o
   3   3  -2        224.69        240.18         8.40 o
   4   3  -2        204.64        236.40        10.89 o
   5   3  -2         35.77         50.33         4.51 o
 -12   4  -2         20.08         22.47         1.72 o
 -11   4  -2          0.01         -0.20         0.85 o
 -10   4  -2        110.00        121.28         7.32 o
  -9   4  -2          3.55          1.47         0.91 o
  -8   4  -2         40.90         40.71         2.65 o
  -7   4  -2         58.39         64.11         3.18 o
  -6   4  -2        567.91        554.97        13.40 o
  -5   4  -2         34.33         33.41         2.08 o
  -4   4  -2        208.36        207.18         6.83 o
  -3   4  -2        274.73        261.89        15.48 o
  -2   4  -2        383.24        406.46        13.26 o
  -1   4  -2         48.81         60.56         7.56 o
   0   4  -2       1108.72       1248.67        22.71 o
   1   4  -2        339.90        297.64        10.20 o
   2   4  -2         58.57         67.14         4.34 o
   3   4  -2       1302.74       1437.59        27.23 o
   4   4  -2         45.79         54.01         4.02 o
 -12   5  -2         14.54         17.12         1.73 o
 -11   5  -2         62.37         66.33         3.37 o
 -10   5  -2         38.87         39.46         3.58 o
  -9   5  -2          8.08          7.00         1.74 o
  -8   5  -2        176.88        179.83         5.82 o
  -7   5  -2         18.45         17.47         1.33 o
  -6   5  -2       1141.49       1142.52        46.01 o
  -5   5  -2        433.12        438.99        10.44 o
  -4   5  -2        132.03        148.21         5.10 o
  -3   5  -2        150.67        146.73         7.16 o
  -2   5  -2       2863.85       3008.40        90.71 o
  -1   5  -2       4583.30       4817.64        55.88 o
   1   5  -2        332.08        348.31        11.86 o
   3   5  -2         11.11          9.71         1.92 o
 -11   6  -2          0.15          0.45         0.72 o
 -10   6  -2         10.88         14.46         2.28 o
  -9   6  -2         62.80         71.08         3.90 o
  -8   6  -2          4.53          4.16         0.98 o
  -7   6  -2        153.39        152.38         5.25 o
  -6   6  -2        302.19        318.56         7.54 o
  -5   6  -2         74.30         77.01         5.67 o
  -4   6  -2         45.45         44.64         3.19 o
  -3   6  -2        180.82        176.70         6.04 o
  -2   6  -2        299.70        288.01        12.20 o
  -1   6  -2        212.18        204.78         8.17 o
   0   6  -2        704.85        827.75        22.89 o
   1   6  -2         90.48        120.16         7.83 o
   2   6  -2        242.02        198.23        10.07 o
 -11   7  -2          3.53          2.84         0.83 o
 -10   7  -2          0.99          1.47         0.94 o
  -9   7  -2         18.20         18.48         1.96 o
  -8   7  -2         10.95         15.45         1.66 o
  -7   7  -2         24.43         22.72         2.07 o
  -6   7  -2        100.80        103.33         4.23 o
  -5   7  -2        163.87        150.24         6.58 o
  -4   7  -2        168.68        166.93         6.03 o
  -3   7  -2         17.99         14.02         1.89 o
  -2   7  -2        198.38        213.25         7.89 o
  -1   7  -2          9.56          7.59         2.42 o
   0   7  -2        718.41        724.07        22.77 o
   1   7  -2        106.08         92.43         7.38 o
 -10   8  -2          5.02          7.44         1.62 o
  -9   8  -2         10.40         14.21         1.91 o
  -8   8  -2         67.74         73.87         3.26 o
  -7   8  -2        144.43        147.34         4.91 o
  -6   8  -2         45.14         39.79         3.10 o
  -5   8  -2        536.61        557.22        13.10 o
  -4   8  -2         94.36         88.46         6.28 o
  -3   8  -2         32.63         27.15         2.50 o
  -2   8  -2        736.82        820.16        30.16 o
  -1   8  -2         71.40         77.95         6.58 o
   0   8  -2        101.71        122.56         9.24 o
   1   8  -2        666.96        700.21        23.99 o
   2   8  -2         27.69         16.71         3.66 o
   4   8  -2          7.91          7.13         2.04 o
  -9   9  -2          5.92          6.08         1.72 o
  -8   9  -2          9.61          9.09         1.65 o
  -7   9  -2        163.29        179.72         9.33 o
  -6   9  -2         35.42         38.79         3.74 o
  -5   9  -2         83.08         88.89         5.71 o
  -4   9  -2        145.33        140.47         7.05 o
  -3   9  -2         47.13         43.00         3.80 o
  -2   9  -2        390.33        396.21        12.21 o
  -1   9  -2        699.40        677.78        20.96 o
   0   9  -2         42.29         43.04         5.67 o
   1   9  -2         71.85         77.43         7.49 o
   2   9  -2        362.53        400.95        17.55 o
   3   9  -2         23.41         23.90         4.18 o
   4   9  -2         90.00         90.68         7.93 o
   5   9  -2        138.54        153.14         9.85 o
  -8  10  -2         11.07         12.81         1.57 o
  -7  10  -2          9.58         11.37         1.74 o
  -6  10  -2         21.34         24.28         2.73 o
  -5  10  -2         26.40         25.57         2.90 o
  -4  10  -2          1.20          2.04         0.87 o
  -3  10  -2          6.84          8.05         1.19 o
  -2  10  -2         67.25         64.66         3.31 o
  -1  10  -2          5.10          5.15         1.48 o
   0  10  -2         16.87         18.45         3.80 o
   1  10  -2         56.46         58.67         6.45 o
   2  10  -2         81.76        101.76         8.49 o
   3  10  -2        113.53        123.68         9.10 o
   4  10  -2        171.40        176.17         7.49 o
   5  10  -2         58.86         59.57         5.77 o
  -6  11  -2         25.92         29.36         2.45 o
  -5  11  -2         10.93         13.03         1.89 o
  -4  11  -2         41.84         37.82         2.54 o
  -3  11  -2         13.45         15.41         1.47 o
  -2  11  -2          9.52          8.49         1.35 o
  -1  11  -2         45.63         49.21         3.13 o
   0  11  -2         16.74         13.79         2.33 o
   1  11  -2         16.64         15.14         2.49 o
   2  11  -2          5.64          5.98         1.68 o
   3  11  -2          9.41          7.66         1.70 o
   4  11  -2         45.49         46.84         3.44 o
   5  11  -2          6.27          3.56         1.47 o
  -4  12  -2          0.99          1.83         1.08 o
  -3  12  -2          2.16          0.43         0.71 o
  -2  12  -2         10.28          7.90         1.12 o
  -1  12  -2          2.87          3.27         1.16 o
   0  12  -2          5.29          8.65         1.73 o
   1  12  -2          6.82          8.58         1.67 o
   2  12  -2         36.21         34.81         2.89 o
   3  12  -2         51.22         49.58         3.18 o
   4  12  -2         32.57         32.04         3.32 o
 -13   1  -1         19.15         17.11         9.75 o
 -12   1  -1         40.29         32.70        14.16 o
 -11   1  -1          9.58          8.75         1.64 o
 -10   1  -1         30.52         33.55         2.12 o
  -9   1  -1        155.02        144.84         3.98 o
  -8   1  -1         78.79         76.80         4.87 o
  -7   1  -1         36.80         48.65         3.19 o
  -6   1  -1       1094.44       1145.78        14.63 o
  -5   1  -1        476.31        514.73        10.80 o
  -4   1  -1        727.97        718.18         8.47 o
  -3   1  -1        589.25        513.48         6.46 o
  -2   1  -1       7047.38       7234.37        52.27 o
  -1   1  -1        239.50        238.92         3.52 o
   2   1  -1       2705.96       2365.58        52.29 o
   3   1  -1      10710.41      10297.55       168.98 o
   4   1  -1       2117.99       2301.93        38.49 o
 -13   2  -1         20.30         22.91        16.33 o
 -12   2  -1         22.38         17.58         1.91 o
 -11   2  -1         13.55         10.74         1.36 o
 -10   2  -1         60.11         49.61         3.01 o
  -9   2  -1          1.06          1.08         0.75 o
  -8   2  -1         69.17         74.65         4.02 o
  -7   2  -1         19.75         20.37         2.54 o
  -6   2  -1        326.00        334.51         6.10 o
  -5   2  -1        544.62        600.47         8.33 o
  -4   2  -1         85.25         90.56         2.08 o
  -3   2  -1       1270.67       1257.15        21.86 o
  -2   2  -1        574.05        595.71        23.96 o
  -1   2  -1      10796.65      10414.08       143.32 o
   0   2  -1       2790.53       2757.96        40.14 o
   1   2  -1        535.31        493.98        44.61 o
   2   2  -1        272.15        262.30         7.28 o
   3   2  -1        324.67        322.24        12.31 o
   4   2  -1        728.69        779.61        14.04 o
   5   2  -1        288.82        333.40         7.28 o
 -13   3  -1          1.30          1.63         0.95 o
 -12   3  -1         38.84         48.40         2.67 o
 -11   3  -1          4.92          4.41         1.12 o
 -10   3  -1         42.98         28.34         2.62 o
  -9   3  -1         81.99         73.68         4.99 o
  -8   3  -1        115.87        117.07         4.42 o
  -7   3  -1         59.40         61.61         3.66 o
  -6   3  -1          4.78          5.27         0.89 o
  -5   3  -1        252.68        252.94         4.75 o
  -4   3  -1         61.17         62.75         2.08 o
  -3   3  -1         18.47         15.72         0.84 o
  -2   3  -1        259.92        251.94         9.01 o
  -1   3  -1       4968.96       4672.41        51.75 o
   0   3  -1       1012.46       1007.56        58.78 o
   1   3  -1        282.38        275.57         6.39 o
   2   3  -1        374.96        380.12        38.22 o
   3   3  -1        619.87        752.65        16.59 o
   4   3  -1         74.41         82.66         3.27 o
 -12   4  -1         32.12         38.15         2.30 o
 -11   4  -1         16.46         14.32         1.76 o
 -10   4  -1        101.84         82.35         4.25 o
  -9   4  -1         65.83         55.51         3.69 o
  -8   4  -1         14.25         11.86         2.26 o
  -7   4  -1        139.45        133.84         4.86 o
  -6   4  -1        263.89        257.28         6.19 o
  -5   4  -1        818.12        884.74        13.80 o
  -4   4  -1        172.43        202.66         4.85 o
  -3   4  -1        108.50        104.82         3.19 o
  -2   4  -1       2020.25       2050.65        71.32 o
  -1   4  -1        263.68        262.60         6.85 o
   1   4  -1        152.57        172.96         7.99 o
   2   4  -1        285.95        268.82         8.69 o
   3   4  -1        262.48        252.48         6.46 o
   4   4  -1        322.63        403.80        13.56 o
   5   4  -1        159.84        192.29         9.61 o
 -12   5  -1         39.18         44.42         2.30 o
 -11   5  -1          1.95          2.27         1.07 o
 -10   5  -1         22.63         17.76         2.50 o
  -9   5  -1         88.14         86.34         3.94 o
  -8   5  -1         23.55         24.33         1.89 o
  -7   5  -1         56.96         56.09         3.04 o
  -6   5  -1         46.89         45.33         3.08 o
  -5   5  -1         63.30         60.34         3.36 o
  -4   5  -1         85.31         83.44         3.29 o
  -3   5  -1        126.42        123.17         4.34 o
  -2   5  -1         31.17         31.54         2.47 o
  -1   5  -1        265.96        292.03        14.28 o
   0   5  -1       1365.17       1456.44        32.55 o
   2   5  -1        125.27        179.28         6.03 o
   3   5  -1        191.49        221.48        10.66 o
   4   5  -1         79.82         92.71         6.98 o
 -11   6  -1         14.07         16.81         1.66 o
 -10   6  -1         73.14         77.01         4.75 o
  -9   6  -1         32.71         38.95         2.93 o
  -8   6  -1         39.84         41.89         2.66 o
  -7   6  -1         18.66         19.38         1.86 o
  -6   6  -1         58.12         53.37         2.94 o
  -5   6  -1        158.38        156.41         6.57 o
  -4   6  -1        226.77        212.31         8.52 o
  -3   6  -1         75.05         75.14         3.25 o
  -2   6  -1         24.21         22.58         1.95 o
  -1   6  -1         76.77         57.96         5.15 o
   0   6  -1        135.81        138.69         7.85 o
   1   6  -1        144.79        181.10         8.94 o
   2   6  -1        130.93        131.96         7.23 o
   4   6  -1          5.25          3.51         1.77 o
   5   6  -1         60.26         70.72         7.05 o
 -11   7  -1          5.65          6.15         1.06 o
 -10   7  -1          3.85          3.58         1.27 o
  -9   7  -1         13.67         14.09         1.76 o
  -8   7  -1          8.32         10.14         1.40 o
  -7   7  -1         59.28         62.39         3.27 o
  -6   7  -1         35.59         37.07         2.70 o
  -5   7  -1        324.82        325.49        10.64 o
  -4   7  -1        152.97        149.01         7.06 o
  -3   7  -1         13.23         11.54         1.50 o
  -2   7  -1        148.13        134.25         6.49 o
  -1   7  -1        151.96        146.75         5.29 o
   0   7  -1        251.90        274.05        12.20 o
   1   7  -1         50.63         59.20         5.34 o
 -10   8  -1          4.71          3.82         1.29 o
  -9   8  -1          2.88          2.74         0.87 o
  -8   8  -1         17.48         15.97         1.58 o
  -7   8  -1         64.01         64.95         2.91 o
  -6   8  -1        121.23        117.48         6.42 o
  -5   8  -1        299.15        307.39        10.80 o
  -4   8  -1        115.15         96.03         5.86 o
  -3   8  -1        187.29        203.12        16.47 o
  -2   8  -1        126.34        110.92         6.04 o
  -1   8  -1        481.22        454.35        17.54 o
   0   8  -1        160.29        145.07         6.65 o
   1   8  -1        132.47        118.48         6.48 o
   2   8  -1         22.88         26.77         4.32 o
   3   8  -1        116.66        115.47         8.82 o
   4   8  -1        130.97        137.33         9.54 o
  -9   9  -1         32.75         39.45         2.62 o
  -8   9  -1          7.49          9.76         1.63 o
  -7   9  -1         67.82         66.74         4.61 o
  -6   9  -1         25.96         29.75         3.23 o
  -5   9  -1         12.70         10.34         2.09 o
  -4   9  -1          7.31          5.37         1.46 o
  -3   9  -1        259.42        268.69         7.96 o
  -2   9  -1         29.64         31.31         2.71 o
  -1   9  -1        140.50        147.22         7.13 o
   0   9  -1        225.37        232.07        15.08 o
   1   9  -1        191.00        159.02        10.76 o
   2   9  -1        208.02        232.49        12.91 o
   3   9  -1        236.84        249.73        13.42 o
   4   9  -1        195.33        204.50        11.90 o
  -8  10  -1          8.39          6.41         1.17 o
  -7  10  -1         46.48         40.46         3.00 o
  -6  10  -1         38.79         42.92         3.62 o
  -5  10  -1        125.71        130.14         6.53 o
  -4  10  -1         73.64         71.28         4.74 o
  -3  10  -1         35.81         35.01         3.40 o
  -2  10  -1        314.76        325.02        15.18 o
  -1  10  -1         33.28         40.45         6.96 o
   0  10  -1         11.77         11.28         3.02 o
   1  10  -1         99.56         84.59         7.84 o
   2  10  -1         55.80         69.73         7.13 o
   3  10  -1          7.52          4.48         2.20 o
   4  10  -1         13.44         13.82         3.20 o
   5  10  -1         68.86         77.24         6.63 o
  -7  11  -1         20.66         22.77         1.93 o
  -6  11  -1         29.88         28.39         2.51 o
  -5  11  -1          4.49          4.64         1.31 o
  -4  11  -1          0.83          0.21         0.80 o
  -3  11  -1         35.00         35.36         2.23 o
  -2  11  -1         41.11         39.95         2.83 o
  -1  11  -1         11.21         11.88         2.05 o
   0  11  -1          2.86          1.52         1.58 o
   1  11  -1         29.09         24.71         4.35 o
   2  11  -1          4.86          6.65         2.63 o
   3  11  -1         27.24         24.15         3.96 o
   4  11  -1         22.58         29.00         2.79 o
   5  11  -1         12.41         11.62         2.30 o
  -5  12  -1          1.98          5.33         1.49 o
  -4  12  -1          5.54          5.60         1.10 o
  -3  12  -1         11.39          9.54         1.50 o
  -2  12  -1         49.43         47.18         2.62 o
  -1  12  -1         10.64          8.86         1.66 o
   0  12  -1         17.36         17.21         2.25 o
   1  12  -1         21.35         19.11         2.35 o
   2  12  -1          4.18          3.56         1.24 o
   3  12  -1         38.64         48.19         3.21 o
   0  13  -1         35.80         37.53         3.46 o
 -13   0   0        181.04        183.96         8.91 o
 -12   0   0        111.76        107.60         8.37 o
 -11   0   0         51.80         44.34         3.83 o
 -10   0   0          1.36          0.27         1.12 o
  -9   0   0        444.59        421.78        10.13 o
  -8   0   0         69.23         77.16         7.70 o
  -7   0   0        150.87        155.51         9.88 o
  -6   0   0        573.01        685.66        28.69 o
  -5   0   0       2273.34       2430.58        38.65 o
  -4   0   0        164.73        206.88         4.81 o
  -3   0   0      10394.09      10243.57       119.24 o
  -2   0   0       3049.44       2757.50        90.51 o
  -1   0   0        457.63        430.89         7.38 o
 -13   1   0         13.63         21.74        13.19 o
 -12   1   0         10.82         10.58         1.90 o
 -11   1   0         51.32         43.13         2.65 o
 -10   1   0         52.47         42.49         2.40 o
  -9   1   0         61.78         60.08         3.11 o
  -8   1   0          5.47          5.35         1.72 o
  -7   1   0         32.43         28.88         2.47 o
  -6   1   0        969.00       1010.15        13.22 o
  -5   1   0       1231.25       1323.03        23.18 o
  -4   1   0        737.45        708.31         9.41 o
  -3   1   0       6186.75       6106.70       137.24 o
  -2   1   0        496.34        508.57        15.57 o
  -1   1   0       1083.78        923.97        31.81 o
   1   1   0       1072.96        899.81        30.00 o
   2   1   0        496.75        441.41        10.12 o
   3   1   0       6213.06       6377.18        96.99 o
   4   1   0        739.38        718.37        15.69 o
   5   1   0       1222.37       1301.41        26.36 o
 -13   2   0          4.78          8.14        12.72 o
 -12   2   0          2.37          4.26         1.07 o
 -11   2   0         44.66         44.86         3.06 o
 -10   2   0          3.80          3.62         1.04 o
  -9   2   0        133.19        124.19         5.38 o
  -8   2   0         56.95         56.24         2.52 o
  -7   2   0         58.94         63.40         3.60 o
  -6   2   0        257.69        254.53         5.78 o
  -5   2   0         19.42         24.35         1.79 o
  -4   2   0        771.92        804.67        21.58 o
  -3   2   0        282.91        253.54        10.25 o
  -2   2   0       2450.31       2400.86        56.82 o
  -1   2   0       2948.58       2566.27        30.50 o
   0   2   0        512.45        358.76        14.12 o
   1   2   0       2967.60       2609.51        41.74 o
   2   2   0       2451.96       2462.51        93.19 o
   3   2   0        280.66        264.75         9.32 o
   4   2   0        772.86        892.49        32.95 o
   5   2   0         19.45         20.33         2.57 o
 -12   3   0         10.94         11.28         1.41 o
 -11   3   0         42.11         44.27         2.41 o
 -10   3   0         21.31         15.38         2.40 o
  -9   3   0         41.44         40.60         3.75 o
  -8   3   0         32.71         33.66         2.73 o
  -7   3   0         35.60         39.05         3.28 o
  -6   3   0        419.28        445.98         8.99 o
  -5   3   0         19.85         17.28         1.60 o
  -4   3   0       1030.74       1192.67        18.35 o
  -3   3   0        529.29        518.77         9.47 o
  -2   3   0        830.39        756.41        16.99 o
  -1   3   0       1485.94       1365.76        25.66 o
   0   3   0       8214.04       7632.51       509.98 o
   1   3   0       1487.87       1278.12        25.58 o
   2   3   0        836.18        835.31        26.13 o
   3   3   0        533.18        553.06         6.77 o
   4   3   0       1033.71       1123.37        24.95 o
   5   3   0         20.60         21.23         2.90 o
   6   3   0        421.17        495.82        15.70 o
 -12   4   0         19.91         17.55         1.63 o
 -11   4   0         46.29         44.51         2.52 o
 -10   4   0         17.74         16.01         2.33 o
  -9   4   0         44.83         35.89         3.01 o
  -8   4   0         34.30         28.85         2.29 o
  -7   4   0         89.68         89.34         4.53 o
  -6   4   0         11.58         15.88         1.36 o
  -5   4   0        134.45        137.54         4.92 o
  -4   4   0        448.78        431.99        24.99 o
  -3   4   0        592.88        603.63        16.67 o
  -2   4   0          8.30          8.62         1.50 o
  -1   4   0        132.85        166.14         7.17 o
   0   4   0         42.08         44.67         2.59 o
   1   4   0        131.05        157.16        11.40 o
   2   4   0          7.68         12.10         2.27 o
   3   4   0        593.42        539.85        16.24 o
   4   4   0        448.69        495.12        15.21 o
   5   4   0        133.17        127.62         7.70 o
   6   4   0         11.05         20.28         3.26 o
 -12   5   0          7.46          7.85         1.05 o
 -11   5   0          0.18         -0.14         0.86 o
 -10   5   0         69.60         64.92         3.67 o
  -9   5   0         24.92         21.36         3.25 o
  -8   5   0        108.66        101.81         4.29 o
  -7   5   0        258.11        274.80         6.80 o
  -6   5   0        163.31        153.67         7.98 o
  -5   5   0        128.86        141.66         5.18 o
  -4   5   0        854.69        800.34        16.91 o
  -3   5   0          3.25          3.23         0.83 o
  -2   5   0        174.11        183.38        10.71 o
  -1   5   0         31.18         23.52         3.02 o
   0   5   0          3.52          5.99         1.53 o
   1   5   0         30.46         26.93         2.93 o
   2   5   0        176.84        197.23         5.94 o
   3   5   0          2.84          3.44         1.65 o
   5   5   0        127.24        150.74         9.05 o
   6   5   0        160.64        171.54        10.23 o
 -12   6   0         14.62         20.11         2.44 o
 -11   6   0          3.71          2.49         0.98 o
 -10   6   0         32.46         27.45         4.24 o
  -9   6   0         95.15         99.99         4.02 o
  -8   6   0         90.44         91.22         3.95 o
  -7   6   0        135.28        133.67         5.53 o
  -6   6   0         17.73         15.54         1.84 o
  -5   6   0         75.01         70.23         3.85 o
  -4   6   0         24.34         20.52         1.59 o
  -3   6   0         54.75         58.01         2.86 o
  -2   6   0        365.97        336.84        10.36 o
  -1   6   0        941.13       1001.08        28.00 o
   0   6   0        214.52        211.96        10.79 o
   1   6   0        939.80       1017.19        24.56 o
   2   6   0        368.91        384.42        15.20 o
   5   6   0         74.33         86.04         7.59 o
 -11   7   0          2.72          1.25         0.64 o
 -10   7   0          3.52          2.69         1.08 o
  -9   7   0          3.68          2.76         0.82 o
  -8   7   0          8.87          7.73         1.08 o
  -7   7   0          3.61          3.08         1.06 o
  -6   7   0        374.29        379.75        15.81 o
  -5   7   0        459.67        452.13         9.08 o
  -4   7   0         96.44         92.60         3.53 o
  -3   7   0        139.40        113.79         6.89 o
  -2   7   0        207.23        208.23         6.51 o
  -1   7   0        232.70        241.74         8.40 o
   0   7   0       1502.00       1301.24        66.79 o
   1   7   0        234.16        238.76         7.94 o
   3   7   0        139.42        156.60        10.65 o
 -10   8   0          3.81          5.09         1.33 o
  -9   8   0         24.86         24.66         2.06 o
  -8   8   0         39.28         39.96         2.00 o
  -7   8   0         54.09         55.17         2.96 o
  -6   8   0         66.94         70.87         3.65 o
  -5   8   0        136.71        136.12        14.73 o
  -4   8   0        150.07        165.52         7.69 o
  -3   8   0        198.97        204.42        10.26 o
  -2   8   0         98.70         97.95         4.59 o
  -1   8   0        138.30        124.84         4.52 o
   0   8   0       1208.24       1194.03        31.62 o
   1   8   0        136.34        147.75         9.86 o
   2   8   0         97.42         98.17         8.04 o
   3   8   0        201.91        214.50        12.04 o
   4   8   0        150.50        190.51        11.28 o
  -9   9   0         40.72         49.80         2.99 o
  -8   9   0         40.41         44.47         2.06 o
  -7   9   0         22.69         21.26         3.42 o
  -6   9   0         54.79         49.42         4.07 o
  -5   9   0        111.73        117.76        10.25 o
  -4   9   0        480.24        463.11        23.01 o
  -3   9   0         96.62         96.52         4.68 o
  -2   9   0         22.16         21.24         2.21 o
  -1   9   0         38.68         37.69         3.62 o
   0   9   0         13.55         11.65         2.10 o
   1   9   0         38.26         30.93         4.79 o
   2   9   0         21.30         22.29         3.94 o
   3   9   0         95.98         89.32         7.92 o
  -8  10   0         31.40         30.88         1.95 o
  -7  10   0         15.45         15.22         1.69 o
  -6  10   0         29.32         33.07         4.39 o
  -5  10   0         13.43         13.11         2.20 o
  -4  10   0         52.02         63.11         4.56 o
  -3  10   0         60.93         57.80         3.55 o
  -2  10   0         92.16         93.55         4.53 o
  -1  10   0        421.15        455.01        31.02 o
   0  10   0        204.12        201.61        18.44 o
   1  10   0        420.23        433.37        18.56 o
   2  10   0         93.13         94.53         8.24 o
   3  10   0         61.39         66.84         6.80 o
   4  10   0         51.68         59.84         6.24 o
   5  10   0         13.30         16.92         3.27 o
  -7  11   0          1.31          1.17         0.64 o
  -6  11   0          4.74          4.51         1.17 o
  -5  11   0         74.59         76.93         4.43 o
  -4  11   0         40.82         44.75         5.36 o
  -3  11   0         41.41         40.46         3.41 o
  -2  11   0          1.02          2.15         1.20 o
  -1  11   0          2.20          3.62         1.83 o
   0  11   0         62.77         52.08         5.97 o
   1  11   0          2.31          2.21         1.91 o
   2  11   0          0.97          1.51         1.88 o
   3  11   0         42.63         43.41         5.13 o
   4  11   0         41.28         46.69         5.08 o
  -5  12   0         41.04         43.04         3.74 o
  -4  12   0         12.85         11.65         1.52 o
  -3  12   0         16.93         17.03         1.53 o
  -2  12   0         13.18         11.25         1.63 o
  -1  12   0         31.21         35.54         4.26 o
   0  12   0          1.41          2.57         1.75 o
   1  12   0         31.20         30.29         4.09 o
   2  12   0         12.82         11.56         2.53 o
   3  12   0         16.71         16.51         2.71 o
   4  12   0         12.78         14.20         2.18 o
   0  13   0          9.00          9.30         1.84 o
   1  13   0         85.87         82.09         5.05 o
 -13   1   1         13.23         15.82         6.68 o
 -12   1   1         23.62         20.20         2.04 o
 -11   1   1         19.95         18.05         1.97 o
 -10   1   1        156.56        145.69         4.25 o
  -9   1   1         45.10         38.67         1.98 o
  -8   1   1         98.22        108.19         6.56 o
  -7   1   1         49.86         45.32         2.66 o
  -6   1   1         69.70         83.20         2.86 o
  -5   1   1        750.27        807.92        10.01 o
  -4   1   1       2109.57       2246.74       103.13 o
  -3   1   1      10698.90      10688.74        99.27 o
  -2   1   1       2692.54       2474.46        50.77 o
  -1   1   1       3647.62       3666.56        39.84 o
   0   1   1        733.26        679.60        15.88 o
   1   1   1        239.30        242.58         4.52 o
   6   1   1       1099.74       1207.55        26.53 o
 -13   2   1         37.81         42.11        13.47 o
 -12   2   1         29.96         24.87         2.05 o
 -11   2   1         36.85         39.03         2.60 o
 -10   2   1         96.63         81.21         3.97 o
  -9   2   1         69.98         65.15         3.12 o
  -8   2   1         50.88         48.43         2.58 o
  -7   2   1         77.89         83.26         3.55 o
  -6   2   1        606.26        683.65        10.78 o
  -5   2   1        290.62        336.41         5.94 o
  -4   2   1        726.80        777.87        18.41 o
  -3   2   1        326.00        316.67         4.74 o
  -2   2   1        270.15        253.49         5.51 o
  -1   2   1        533.79        446.71        36.12 o
   0   2   1       2791.31       2882.88        24.07 o
   1   2   1      10791.34      10279.20       154.67 o
   2   2   1        579.06        612.92        11.52 o
   3   2   1       1270.10       1225.67        42.52 o
   4   2   1         84.60         82.99         4.95 o
   5   2   1        539.95        543.58        16.06 o
   6   2   1        324.45        360.26        12.82 o
 -12   3   1         26.57         31.31         1.90 o
 -11   3   1         74.07         65.18         3.96 o
 -10   3   1        179.90        156.08         4.81 o
  -9   3   1         58.90         51.54         3.27 o
  -8   3   1         71.98         63.11         3.30 o
  -7   3   1         16.33         13.60         1.59 o
  -6   3   1         97.39         96.58         3.42 o
  -5   3   1        735.18        833.46        15.04 o
  -4   3   1         75.03         80.19         2.42 o
  -3   3   1        623.10        607.91        16.72 o
  -2   3   1        372.96        416.08        23.98 o
  -1   3   1        285.05        246.50         7.43 o
   0   3   1       1014.61       1029.30        38.09 o
   1   3   1       4967.73       4543.39        77.24 o
   2   3   1        265.38        296.09        12.44 o
   3   3   1         18.26         16.37         1.21 o
   4   3   1         60.34         55.74         4.47 o
   5   3   1        252.71        223.76         9.90 o
   6   3   1          5.16          6.44         1.75 o
 -12   4   1          5.49          4.89         0.98 o
 -11   4   1         65.43         68.68         3.60 o
 -10   4   1        154.17        147.50         5.17 o
  -9   4   1         55.38         56.15         3.33 o
  -8   4   1        180.94        175.39         5.66 o
  -7   4   1        143.06        141.47         6.12 o
  -6   4   1         76.50         81.55         3.00 o
  -5   4   1        161.76        179.43         4.79 o
  -4   4   1        323.53        316.68        10.87 o
  -3   4   1        262.19        275.17        10.59 o
  -2   4   1        285.92        286.49         7.21 o
  -1   4   1        155.32        166.62         5.51 o
   0   4   1       2524.62       2274.01        29.22 o
   1   4   1        263.51        276.56         6.29 o
   2   4   1       2013.06       2045.44       111.80 o
   3   4   1        107.78        102.70         6.30 o
   4   4   1        174.39        183.88         9.11 o
 -12   5   1          4.21          6.33         1.22 o
 -11   5   1         13.15         12.68         1.34 o
 -10   5   1         25.69         22.83         2.27 o
  -9   5   1        107.04        102.51         4.35 o
  -8   5   1        116.86        113.25         4.98 o
  -7   5   1         57.59         56.89         2.70 o
  -6   5   1         19.92         22.43         1.94 o
  -5   5   1         65.23         69.62         3.63 o
  -4   5   1         78.96         82.98         3.74 o
  -3   5   1        191.51        187.70         8.01 o
  -2   5   1        125.70        117.68         4.94 o
  -1   5   1        141.41        147.95         5.35 o
   0   5   1       1365.73       1638.69       142.56 o
   1   5   1        265.43        302.12        11.28 o
   2   5   1         31.58         30.22         3.61 o
   4   5   1         84.99         98.19         7.00 o
   5   5   1         62.81         68.34         6.15 o
   6   5   1         47.15         47.19         5.46 o
 -12   6   1          3.35          2.90         1.22 o
 -11   6   1          6.09          6.06         1.12 o
 -10   6   1         43.16         43.18         2.48 o
  -9   6   1         20.35         16.61         1.94 o
  -8   6   1         66.58         63.91         4.90 o
  -7   6   1         95.63         92.13         3.92 o
  -6   6   1         22.42         21.75         1.91 o
  -5   6   1         61.12         56.22         4.93 o
  -4   6   1          5.38          2.43         0.69 o
  -3   6   1         80.00         82.56         3.06 o
  -2   6   1        127.95        111.87         5.19 o
  -1   6   1        145.09        173.19         6.30 o
   0   6   1        135.82        131.14         4.47 o
   1   6   1         77.12         64.03         3.75 o
   2   6   1         24.55         21.95         3.56 o
   3   6   1         74.64         83.66         6.76 o
   4   6   1        229.17        235.55        12.01 o
   5   6   1        158.91        151.90         9.96 o
 -11   7   1         31.83         33.69         2.47 o
 -10   7   1         20.37         19.60         1.88 o
  -9   7   1         16.84         15.01         1.38 o
  -8   7   1         11.97         13.07         1.54 o
  -7   7   1         21.27         19.22         2.15 o
  -6   7   1         59.82         60.56         3.72 o
  -5   7   1        140.28        142.16         7.07 o
  -4   7   1         28.57         31.60         2.65 o
  -3   7   1         65.15         60.22         4.84 o
  -2   7   1        102.20         92.21         4.24 o
  -1   7   1         50.12         52.30         3.72 o
   0   7   1        254.98        249.42        11.17 o
   1   7   1        152.07        161.68        10.38 o
   2   7   1        147.91        154.69        10.26 o
   3   7   1         13.54         13.08         3.06 o
 -10   8   1         43.01         46.28         2.44 o
  -9   8   1         90.76         96.66         3.51 o
  -8   8   1         13.79         15.74         1.41 o
  -7   8   1        147.50        151.98         4.93 o
  -6   8   1         29.39         30.99         2.68 o
  -5   8   1         26.70         27.94         3.21 o
  -4   8   1        130.54        126.27         6.66 o
  -3   8   1        116.96        109.26         4.92 o
  -2   8   1         22.46         21.98         2.19 o
  -1   8   1        132.27        145.36         5.48 o
   0   8   1        159.11        171.73        10.65 o
   1   8   1        479.45        472.48        18.71 o
   2   8   1        125.76        132.58         9.40 o
   3   8   1        187.98        204.43        11.80 o
  -9   9   1         25.84         21.74         2.85 o
  -8   9   1          6.26          6.47         0.93 o
  -7   9   1          8.80         10.96         1.95 o
  -6   9   1         71.36         68.65         4.82 o
  -5   9   1        319.82        328.75        24.87 o
  -4   9   1        195.07        186.60         8.22 o
  -3   9   1        235.81        240.86         7.57 o
  -2   9   1        206.44        210.90         8.54 o
  -1   9   1        192.70        172.19        11.21 o
   0   9   1        226.85        228.38        14.82 o
   1   9   1        140.57        126.47         9.59 o
   2   9   1         30.04         25.83         4.40 o
   4   9   1          7.39          7.53         2.41 o
  -8  10   1         37.07         38.62         2.22 o
  -7  10   1         55.81         53.80         4.56 o
  -6  10   1         17.85         16.78         3.07 o
  -5  10   1         68.89         68.64         4.67 o
  -4  10   1         13.51         12.08         2.48 o
  -3  10   1          7.41          7.76         1.43 o
  -2  10   1         55.82         65.41         3.81 o
  -1  10   1         98.74         98.14         5.82 o
   0  10   1         12.02          9.55         1.93 o
   1  10   1         33.31         33.34         5.06 o
   2  10   1        316.58        315.27        15.40 o
   3  10   1         34.91         39.13         5.37 o
   4  10   1         73.48         71.01         6.77 o
  -7  11   1          6.37          9.75         1.40 o
  -6  11   1         26.16         29.24         2.57 o
  -5  11   1         12.27         12.71         2.77 o
  -4  11   1         22.73         21.92         2.49 o
  -3  11   1         26.99         25.89         2.69 o
  -2  11   1          4.91          6.84         1.78 o
  -1  11   1         28.66         27.40         2.91 o
   0  11   1          2.71          1.45         1.93 o
   1  11   1         11.21          6.84         2.67 o
   2  11   1         40.53         34.17         4.85 o
   3  11   1         35.44         31.65         4.33 o
  -4  12   1         12.60         12.01         2.15 o
  -3  12   1         38.63         43.71         2.86 o
   4  12   1          5.45          5.01         1.46 o
   0  13   1         36.05         39.78         3.52 o
 -13   0   2          6.14         13.92         2.67 o
 -12   0   2         14.74         12.24         5.63 o
 -11   0   2         67.53         67.01         3.91 o
 -10   0   2         21.40         19.16         2.22 o
  -9   0   2        202.40        187.04         6.87 o
  -8   0   2        869.17        871.03        28.65 o
  -7   0   2        724.82        803.17        25.27 o
  -6   0   2       5460.25       5654.15       100.12 o
  -5   0   2        421.73        456.28         8.63 o
  -4   0   2        876.26        828.49         8.82 o
  -3   0   2      18198.78      22021.66       226.50 o
  -2   0   2       3489.99       3839.59        32.55 o
  -1   0   2       6417.12       6637.59        67.53 o
 -13   1   2         15.39         28.06         3.45 o
 -12   1   2         19.83         20.27         1.71 o
 -11   1   2         31.42         30.25         1.97 o
 -10   1   2         57.22         52.48         2.56 o
  -9   1   2        265.66        243.21         6.95 o
  -8   1   2        383.75        382.53        12.75 o
  -7   1   2        291.21        289.80        10.08 o
  -6   1   2        990.66       1063.58        23.52 o
  -5   1   2        602.33        607.00         7.44 o
  -4   1   2        284.01        276.33         6.31 o
  -3   1   2       2108.59       1950.92        63.54 o
  -2   1   2       3169.50       3071.61        63.08 o
  -1   1   2       1496.04       1393.62        18.04 o
   0   1   2       2557.78       2353.06        65.92 o
 -12   2   2         23.29         30.21         2.28 o
 -11   2   2         71.57         73.75         3.10 o
 -10   2   2         50.16         42.40         2.15 o
  -9   2   2        358.04        335.98         6.08 o
  -8   2   2         54.21         55.03         2.77 o
  -7   2   2         19.92         27.74         3.05 o
  -6   2   2         67.25         63.04         2.45 o
  -5   2   2        271.51        292.21         5.04 o
  -4   2   2        281.86        271.10         4.96 o
  -3   2   2        149.05        130.81         3.63 o
  -2   2   2        296.33        297.48        14.20 o
  -1   2   2        296.09        250.74         3.59 o
   0   2   2       6620.65       6497.54       108.35 o
   1   2   2       5157.76       4682.30        75.75 o
   3   2   2       1165.90       1211.54        21.13 o
   5   2   2        505.56        542.15        16.22 o
   6   2   2       1279.61       1276.52        30.43 o
 -12   3   2         20.36         22.07         1.63 o
 -11   3   2        106.80        110.74         3.77 o
 -10   3   2         51.52         47.80         2.68 o
  -9   3   2        169.27        164.17         5.60 o
  -8   3   2          8.74          8.65         1.23 o
  -7   3   2         20.28         22.99         2.41 o
  -6   3   2        385.64        406.57        22.78 o
  -5   3   2         37.65         41.03         2.82 o
  -4   3   2        200.41        213.49         4.91 o
  -3   3   2        225.85        236.87         4.65 o
  -2   3   2        359.85        364.69        17.18 o
  -1   3   2        104.31         92.89         2.60 o
   0   3   2       2757.11       2875.63        66.67 o
   1   3   2        177.96        168.23         7.33 o
   2   3   2       1915.96       1992.46        49.86 o
   3   3   2        520.64        594.80        24.45 o
   4   3   2        257.15        286.13        10.91 o
   5   3   2        267.00        296.29        11.93 o
   6   3   2         64.33         70.90         6.06 o
   7   3   2         41.32         46.84         5.21 o
 -12   4   2         17.44         15.48         1.47 o
 -11   4   2         46.37         49.06         3.11 o
 -10   4   2         27.01         30.96         2.44 o
  -9   4   2        222.87        213.04         6.41 o
  -8   4   2         60.76         58.91         3.32 o
  -7   4   2         17.24         14.31         1.32 o
  -6   4   2        411.44        391.88        13.17 o
  -5   4   2         18.34         20.22         1.82 o
  -4   4   2         46.97         45.42         1.86 o
  -3   4   2       1304.48       1229.42        36.01 o
  -2   4   2         58.10         70.06         2.46 o
  -1   4   2        335.99        323.19         6.25 o
   0   4   2       1113.79       1300.09        15.70 o
   1   4   2         50.55         59.19         1.91 o
   2   4   2        387.52        395.48         9.77 o
   3   4   2        273.09        296.78        11.31 o
   4   4   2        210.51        213.39        10.07 o
   5   4   2         33.45         40.64         4.50 o
   7   4   2         57.57         59.84         6.19 o
 -12   5   2          0.22         -0.32         1.02 o
 -11   5   2        117.22        116.41         3.90 o
 -10   5   2         57.09         49.39         3.30 o
  -9   5   2        237.03        238.80        10.99 o
  -8   5   2         51.52         53.56         2.80 o
  -7   5   2         34.97         35.34         2.17 o
  -6   5   2          3.46          4.20         1.07 o
  -5   5   2        121.82        132.16         5.89 o
  -4   5   2         77.22         83.27         2.70 o
  -3   5   2         11.26          9.24         0.91 o
  -2   5   2        134.14        114.76         5.00 o
  -1   5   2        327.24        333.59         9.34 o
   0   5   2       1570.34       1542.65        18.61 o
   1   5   2       4576.72       4437.44       240.78 o
   2   5   2       2865.24       2971.29        70.31 o
   3   5   2        149.45        129.42         8.06 o
   4   5   2        131.10        154.51         9.19 o
   6   5   2       1147.30       1117.58        31.84 o
 -11   6   2         37.46         39.99         2.48 o
 -10   6   2         29.71         25.34         1.90 o
  -9   6   2        295.68        323.59        14.48 o
  -8   6   2         56.29         55.21         3.13 o
  -7   6   2         10.37          9.73         1.58 o
  -6   6   2         35.05         31.85         2.72 o
  -5   6   2         13.45         12.75         1.70 o
  -4   6   2         28.61         29.28         1.94 o
  -3   6   2        116.74        110.85         3.58 o
  -2   6   2        239.23        185.13         9.66 o
  -1   6   2         89.35        114.45         5.80 o
   0   6   2        708.93        792.38        22.25 o
   2   6   2        300.30        276.19        12.52 o
   3   6   2        181.86        182.46        10.32 o
   4   6   2         45.61         57.62         5.91 o
   5   6   2         75.64         75.22         7.17 o
 -11   7   2         52.95         59.52         4.46 o
 -10   7   2         14.02         13.60         1.62 o
  -9   7   2        126.57        132.68         4.46 o
  -8   7   2        171.41        171.46         8.87 o
  -7   7   2          1.81          1.43         0.92 o
  -6   7   2         56.78         55.41         3.12 o
  -5   7   2         72.73         70.95         4.77 o
  -4   7   2        128.47        131.21         4.72 o
  -3   7   2        243.09        232.43         9.70 o
  -2   7   2          3.14          1.18         0.68 o
  -1   7   2        107.50        120.74         7.84 o
   0   7   2        720.11        792.79        16.36 o
   1   7   2          9.57          5.48         2.13 o
   2   7   2        199.98        196.86        11.66 o
   3   7   2         18.87         11.39         2.76 o
 -10   8   2         32.91         36.11         4.00 o
  -9   8   2         24.91         28.80         1.68 o
  -8   8   2        321.67        350.16         8.89 o
  -7   8   2         74.83         79.26         4.12 o
  -6   8   2         96.20         95.22         4.65 o
  -5   8   2         45.67         49.65         4.25 o
  -4   8   2          8.20          6.27         1.55 o
  -3   8   2        376.45        343.30        12.01 o
  -2   8   2         27.02         27.64         2.49 o
  -1   8   2        660.72        730.62        16.41 o
   0   8   2         99.90        100.76         5.75 o
   1   8   2         70.23         74.04         7.17 o
   2   8   2        738.97        740.18        25.17 o
   3   8   2         32.67         29.15         4.55 o
   4   8   2         93.83         90.16         7.74 o
  -9   9   2          7.82          9.38         1.57 o
  -8   9   2        118.17        136.49         4.80 o
  -7   9   2        156.91        166.80         7.05 o
  -6   9   2         15.66         14.27         4.00 o
  -5   9   2        138.98        138.81         7.00 o
  -4   9   2         88.75         85.98         5.55 o
  -3   9   2         23.59         22.97         2.36 o
  -2   9   2        360.37        363.72         9.52 o
  -1   9   2         71.27         77.05         5.19 o
   0   9   2         41.12         39.54         3.74 o
   1   9   2        701.57        701.28        24.47 o
   3   9   2         48.03         40.56         5.42 o
   4   9   2        146.05        160.82        10.47 o
  -8  10   2         19.69         21.32         2.10 o
  -7  10   2         12.34         12.99         1.55 o
  -6  10   2        123.00        113.38         5.61 o
  -5  10   2         58.09         52.69         4.08 o
  -4  10   2        173.35        177.69         7.65 o
  -3  10   2        115.37        111.67         6.08 o
  -2  10   2         81.97         91.32         4.46 o
  -1  10   2         56.94         60.07         5.76 o
   0  10   2         17.02         18.85         4.81 o
   1  10   2          5.16          4.93         2.49 o
   2  10   2         67.10         59.57         6.64 o
   3  10   2          6.72          3.39         1.85 o
  -7  11   2         16.16         15.39         2.29 o
  -6  11   2         12.87          8.61         2.25 o
  -5  11   2          6.17          5.47         1.12 o
  -4  11   2         45.70         46.69         3.52 o
  -3  11   2          9.54          6.06         1.40 o
  -2  11   2          5.70          4.00         1.84 o
  -5  12   2          6.54          6.22         1.76 o
  -4  12   2         32.76         34.01         2.47 o
  -3  12   2         51.43         51.84         3.45 o
 -13   1   3         12.88         12.61         1.96 o
 -12   1   3         34.67         39.45         2.54 o
 -11   1   3        141.51        133.31         4.86 o
 -10   1   3         26.83         27.34         2.10 o
  -9   1   3         86.03         73.62         3.32 o
  -8   1   3        291.66        278.37        10.80 o
  -7   1   3        467.34        474.39        13.46 o
  -6   1   3       1398.01       1540.26        58.85 o
  -5   1   3        757.59        800.65        27.32 o
  -4   1   3       1404.31       1550.15        40.94 o
  -3   1   3        149.14        152.03         4.13 o
  -2   1   3        428.10        427.67        28.29 o
  -1   1   3       1007.45        971.70        12.18 o
   0   1   3       1277.76       1067.43        19.70 o
   7   1   3         76.01         84.30         6.80 o
 -13   2   3         42.94         48.41         3.69 o
 -12   2   3         29.18         35.32         3.04 o
 -11   2   3          7.38          8.18         1.58 o
 -10   2   3         84.96         89.61         3.27 o
  -9   2   3         30.52         24.26         1.72 o
  -8   2   3         14.25         12.65         2.61 o
  -7   2   3         21.77         23.06         2.32 o
  -6   2   3        121.31        123.41         3.65 o
  -5   2   3          4.58          3.37         0.69 o
  -4   2   3        288.73        289.14         8.99 o
  -3   2   3        556.42        583.24        10.90 o
  -2   2   3        342.12        364.50        12.01 o
  -1   2   3        143.17        149.27         6.09 o
   0   2   3        755.28        780.31        16.13 o
   2   2   3        543.10        500.14        11.67 o
   3   2   3        374.77        366.33         9.60 o
   6   2   3        236.57        226.63        11.14 o
   7   2   3        638.04        687.23        21.95 o
 -12   3   3         24.03         24.02         2.37 o
 -11   3   3         26.27         30.48         2.51 o
 -10   3   3         91.44         90.37         4.09 o
  -9   3   3        169.23        158.05         5.49 o
  -8   3   3         33.50         29.57         2.12 o
  -7   3   3        141.47        125.95         4.56 o
  -6   3   3         55.37         57.41         2.54 o
  -5   3   3          5.48          4.10         0.77 o
  -4   3   3        479.57        494.82        10.78 o
  -3   3   3        110.79        113.11         6.09 o
  -2   3   3         61.90         60.38         1.63 o
  -1   3   3        437.66        472.40        13.11 o
   0   3   3        527.29        514.35        16.48 o
   1   3   3        847.94       1040.13        20.54 o
   2   3   3       5472.69       6292.87        89.11 o
   3   3   3        457.67        501.79         9.59 o
   4   3   3       1093.65       1185.93        27.46 o
   6   3   3        103.00        115.17         8.15 o
 -12   4   3         10.75         10.68         1.27 o
 -11   4   3        124.02        134.41         5.08 o
 -10   4   3         15.70         12.75         1.84 o
  -9   4   3        141.24        137.88         4.54 o
  -8   4   3         13.28         13.89         1.66 o
  -7   4   3         39.31         45.70         2.53 o
  -6   4   3        115.87        115.38         4.21 o
  -5   4   3        235.05        246.15         6.74 o
  -4   4   3        611.37        633.34         9.52 o
  -3   4   3        187.69        189.91         5.01 o
  -2   4   3        314.62        296.34        17.44 o
  -1   4   3       1602.33       1493.85        34.51 o
   0   4   3        144.04        135.77         4.74 o
   1   4   3       1393.27       1483.26        28.96 o
   2   4   3       1182.82       1193.65        27.77 o
   3   4   3        135.17        128.25         7.74 o
   4   4   3        544.44        517.25        18.00 o
   6   4   3         49.46         49.86         5.64 o
 -12   5   3          3.00          4.39         1.47 o
 -11   5   3          3.44          3.79         1.10 o
 -10   5   3          9.33          6.74         1.35 o
  -9   5   3        186.41        176.92         7.10 o
  -8   5   3         23.60         22.08         1.79 o
  -7   5   3         53.51         48.59         2.59 o
  -6   5   3         86.42         92.08         3.46 o
  -5   5   3         70.28         64.14         4.40 o
  -4   5   3          4.93          4.74         0.85 o
  -3   5   3        212.07        210.11         7.67 o
  -2   5   3         86.88         90.35         2.87 o
  -1   5   3        579.11        567.83        12.39 o
   0   5   3        451.62        494.24        23.63 o
   1   5   3        660.49        624.94        20.28 o
   2   5   3        297.05        348.08        13.45 o
   3   5   3        237.08        300.73        12.78 o
   4   5   3        179.22        165.90         9.88 o
   5   5   3        157.24        151.39         9.87 o
 -11   6   3         12.60         13.03         1.34 o
 -10   6   3         16.36         15.36         2.19 o
  -9   6   3         86.89         90.99         3.85 o
  -8   6   3         16.24         16.63         1.80 o
  -7   6   3         63.08         61.42         4.25 o
  -6   6   3         21.91         20.35         2.20 o
  -5   6   3         65.97         70.58         3.90 o
  -4   6   3         92.78         91.75         3.47 o
  -3   6   3        131.01        131.38         3.93 o
  -2   6   3        444.68        472.40        12.54 o
  -1   6   3         80.73         92.24         5.23 o
   0   6   3        182.93        204.85         6.97 o
   1   6   3        131.74        121.13         6.27 o
   2   6   3        222.39        216.33        11.30 o
   3   6   3        104.18         95.54         7.73 o
   4   6   3         97.00         88.06         7.66 o
 -11   7   3         35.73         44.16         3.61 o
 -10   7   3         88.41         94.29         4.83 o
  -9   7   3         58.89         69.79         3.70 o
  -8   7   3         51.28         44.73         3.23 o
  -7   7   3          9.53          8.26         1.30 o
  -6   7   3         61.33         58.99         3.23 o
  -5   7   3          0.75          1.17         0.98 o
  -4   7   3         60.57         63.05         4.70 o
  -3   7   3         54.87         54.02         3.04 o
  -2   7   3        195.22        180.55         7.84 o
  -1   7   3        118.42        114.03         7.86 o
   1   7   3        393.09        403.32        17.16 o
   4   7   3         85.79         89.07         7.43 o
 -10   8   3         35.82         37.61         3.94 o
  -9   8   3         19.27         17.79         1.72 o
  -8   8   3        115.02        119.75         7.45 o
  -7   8   3         19.67         18.42         1.84 o
  -6   8   3         84.67         82.76         5.60 o
  -5   8   3        135.87        128.79         6.83 o
  -4   8   3         40.84         34.94         4.69 o
  -3   8   3        329.86        338.26        11.17 o
  -2   8   3        376.22        378.30        11.85 o
  -1   8   3        109.32        116.59         6.36 o
   0   8   3        138.12        141.87         6.96 o
   1   8   3         84.64         75.95         5.04 o
   2   8   3          1.21          1.54         1.45 o
   3   8   3        114.57         95.35         8.25 o
  -9   9   3         80.26         82.64         3.86 o
  -8   9   3         50.36         50.18         3.62 o
  -7   9   3        179.13        200.27         7.64 o
  -6   9   3         48.23         48.10         3.94 o
  -5   9   3        263.87        271.79        15.42 o
  -4   9   3        226.61        222.51         8.99 o
  -3   9   3         23.69         23.28         2.97 o
  -2   9   3         15.97         13.70         2.22 o
  -1   9   3         39.37         38.47         5.24 o
   0   9   3          4.86          4.33         1.28 o
   1   9   3        260.50        284.32        14.76 o
   2   9   3         17.99         11.06         2.90 o
  -8  10   3         82.58         97.46         4.25 o
  -7  10   3         25.11         24.60         4.17 o
  -6  10   3          6.51          6.45         1.65 o
  -5  10   3         10.90         12.06         1.71 o
  -4  10   3         14.07         15.27         2.35 o
  -3  10   3         31.85         30.37         3.15 o
  -2  10   3        103.48        102.74         5.77 o
  -1  10   3         92.42         87.05         7.67 o
  -6  11   3         22.06         18.04         2.00 o
  -5  11   3          8.75          9.42         1.58 o
  -4  11   3         11.79         11.85         1.82 o
  -3  11   3         62.31         67.02         5.63 o
  -4  12   3         14.86         13.08         2.27 o
  -3  12   3          6.68          6.96         1.87 o
  -2  12   3         14.94         15.38         2.86 o
  -1  12   3          4.54          3.09         1.64 o
   0  12   3         19.34         19.01         3.21 o
   1  12   3          6.00          8.45         2.08 o
 -12   0   4        304.42        317.41        12.15 o
 -11   0   4          0.13          1.76         1.19 o
 -10   0   4          5.43          5.94         1.87 o
  -9   0   4       5601.91       5381.70       105.66 o
  -8   0   4        263.39        247.36        12.11 o
  -7   0   4        272.64        269.19        13.84 o
  -6   0   4       1528.82       1643.82        37.68 o
  -5   0   4         40.34         43.97         2.53 o
  -4   0   4        415.11        446.27        32.11 o
  -3   0   4       1537.05       1642.01        21.88 o
  -2   0   4        852.60        778.24        11.76 o
  -1   0   4        284.37        314.45         7.19 o
 -12   1   4         79.15         75.03         3.35 o
 -11   1   4         33.69         30.58         2.26 o
 -10   1   4         16.58         16.72         1.86 o
  -9   1   4        285.77        268.76        11.06 o
  -8   1   4        894.02        854.72        12.53 o
  -7   1   4         28.67         31.87         4.82 o
  -6   1   4        258.22        264.88         8.76 o
  -5   1   4        485.20        513.58        23.75 o
  -4   1   4        388.46        401.80        10.42 o
  -3   1   4       2304.55       2372.55        63.69 o
  -2   1   4        653.50        693.09        23.02 o
  -1   1   4        414.90        463.64         7.56 o
   0   1   4        357.18        387.45         8.36 o
 -12   2   4          1.47         -0.39         0.93 o
 -11   2   4         97.51         91.66         4.19 o
 -10   2   4        141.84        130.43         4.29 o
  -9   2   4         31.10         24.31         2.60 o
  -8   2   4        235.10        218.20         7.62 o
  -7   2   4        224.94        218.11         7.34 o
  -6   2   4         99.96         91.30         3.21 o
  -5   2   4        815.82        854.88        28.42 o
  -4   2   4        120.26        118.62         4.46 o
  -3   2   4       1084.16       1219.35        27.07 o
  -2   2   4        124.22        123.03         2.87 o
  -1   2   4        165.46        165.90         3.89 o
   0   2   4        149.96        148.92         4.47 o
   1   2   4         62.27         60.55         3.82 o
   6   2   4        293.12        284.40        13.53 o
   7   2   4        110.90        102.56         8.15 o
 -12   3   4         21.87         22.96         2.25 o
 -11   3   4          9.83          7.95         1.90 o
 -10   3   4         55.00         52.75         3.54 o
  -9   3   4        167.45        170.16         6.70 o
  -8   3   4         76.54         76.97         3.86 o
  -7   3   4        154.24        143.19         4.08 o
  -6   3   4        268.14        233.37         6.74 o
  -5   3   4        294.83        321.40         6.62 o
  -4   3   4        112.02        136.01         4.24 o
  -3   3   4        228.91        220.90         5.65 o
  -2   3   4        170.22        180.82         4.81 o
  -1   3   4         63.49         60.04         1.96 o
   0   3   4        168.61        172.52        11.50 o
   1   3   4        969.19        918.82        23.09 o
   2   3   4        217.33        249.39        16.32 o
   3   3   4        709.02        832.18        18.82 o
   4   3   4        240.94        239.36        11.22 o
   5   3   4         22.17         20.28         3.44 o
   6   3   4        151.21        156.99        10.10 o
 -12   4   4          0.90          0.26         0.72 o
 -11   4   4          1.03          1.96         1.08 o
 -10   4   4          4.48          3.42         1.03 o
  -9   4   4        135.01        140.25         5.11 o
  -8   4   4        114.27        109.05         4.55 o
  -7   4   4         99.69         95.41         5.82 o
  -6   4   4         66.70         63.27         2.86 o
  -5   4   4         73.92         76.31         3.58 o
  -4   4   4         10.25         10.34         1.22 o
  -3   4   4        128.39        128.61         5.89 o
  -2   4   4        208.98        216.19         6.65 o
  -1   4   4        540.67        611.48        22.01 o
   0   4   4        268.47        318.42        16.87 o
   1   4   4        189.32        180.60         7.61 o
   2   4   4        854.73        917.72        50.32 o
   3   4   4         60.96         67.84         5.82 o
   4   4   4        779.53        860.14        24.50 o
   5   4   4         25.31         19.78         3.47 o
 -12   5   4          0.80          0.98         0.90 o
 -11   5   4         62.25         67.43         3.95 o
 -10   5   4          5.44          6.72         1.25 o
  -9   5   4         62.05         64.39         3.37 o
  -8   5   4         87.09         89.08         4.30 o
  -7   5   4         92.03         83.40         3.95 o
  -6   5   4          3.90          6.25         1.53 o
  -5   5   4        756.66        716.84        13.55 o
  -4   5   4        290.31        294.80        13.00 o
  -3   5   4        581.38        552.04        15.28 o
  -2   5   4        600.83        686.30        25.42 o
  -1   5   4        457.69        545.63         9.75 o
   0   5   4        162.11        162.13         6.54 o
   1   5   4         63.44         67.48         3.85 o
   2   5   4        252.46        244.06         7.61 o
   3   5   4        190.83        151.12         9.61 o
   4   5   4        317.24        297.38        14.24 o
   5   5   4          6.30          9.16         2.50 o
 -11   6   4          5.74          6.22         1.26 o
 -10   6   4         77.66         79.95         5.85 o
  -9   6   4         16.88         16.48         2.64 o
  -8   6   4        324.76        320.74         8.16 o
  -7   6   4        119.06        109.05         4.55 o
  -6   6   4         54.16         44.87         4.53 o
  -5   6   4         29.21         28.67         2.53 o
  -4   6   4        158.17        164.14         6.18 o
  -3   6   4         30.46         32.21         2.08 o
  -2   6   4         20.09         19.48         1.97 o
  -1   6   4         14.43         16.34         1.83 o
   0   6   4        297.63        296.01         9.77 o
   1   6   4         87.01         96.77         5.26 o
   2   6   4        176.99        182.64        10.81 o
   3   6   4         91.00         93.70         7.98 o
 -10   7   4         17.97         19.47         2.16 o
  -9   7   4        185.30        200.85         7.60 o
  -8   7   4        159.43        156.77         5.97 o
  -7   7   4         58.28         61.32         3.31 o
  -6   7   4         55.83         55.89         3.14 o
  -5   7   4          4.50          3.51         1.10 o
  -4   7   4        180.39        159.95         7.66 o
  -3   7   4        328.92        308.44        12.11 o
  -2   7   4        130.48        123.34         4.15 o
  -1   7   4         91.67         99.38         4.98 o
   0   7   4         27.24         20.66         3.62 o
   1   7   4         35.49         33.36         6.41 o
 -10   8   4          1.23          3.24         1.63 o
  -9   8   4        350.40        397.19        10.21 o
  -8   8   4         30.08         28.29         3.93 o
  -7   8   4          0.10         -0.16         1.41 o
  -6   8   4        170.72        174.50         6.35 o
  -5   8   4        163.63        165.70         6.41 o
  -4   8   4        153.51        131.51        10.08 o
  -3   8   4         98.03         81.12         7.78 o
  -2   8   4         76.99         67.72         7.02 o
  -1   8   4        110.75        115.68         9.03 o
  -9   9   4         13.18         13.36         2.45 o
  -8   9   4         68.78         81.76         6.04 o
  -7   9   4         28.17         27.80         3.01 o
  -6   9   4         40.39         48.90         3.90 o
  -5   9   4        249.74        266.33         9.43 o
  -4   9   4         69.89         67.96        10.08 o
  -3   9   4         86.98         89.38         6.15 o
  -2   9   4         90.35         94.31         5.71 o
  -1   9   4         57.01         63.80         6.26 o
  -7  10   4        113.35        114.29         8.08 o
  -6  10   4          2.38          2.06         0.91 o
  -5  10   4         10.02          9.21         1.80 o
  -4  10   4         34.47         35.28         3.42 o
  -3  10   4         53.32         55.06         5.71 o
  -2  10   4          8.11          6.15         2.18 o
  -6  11   4         12.64         12.78         1.55 o
  -5  11   4         14.53         15.96         1.66 o
  -4  11   4         22.13         20.40         2.27 o
  -3  11   4          2.31          2.30         1.04 o
  -2  11   4         10.45          9.58         2.95 o
  -1  11   4         10.83         13.53         3.24 o
   0  11   4          1.70          5.44         2.52 o
   1  11   4        100.95        116.25         8.37 o
   2  11   4        115.86        114.48         7.71 o
  -3  12   4         26.58         28.43         3.43 o
  -2  12   4         46.42         49.96         4.69 o
  -1  12   4         16.25         16.56         2.82 o
   0  12   4         37.11         41.96         4.23 o
   1  12   4          7.15          8.20         1.93 o
 -12   1   5        266.50        256.94         6.08 o
 -11   1   5         54.44         50.34         3.12 o
 -10   1   5        153.64        138.43         4.99 o
  -9   1   5         17.24         17.58         2.41 o
  -8   1   5         71.56         68.52         3.72 o
  -7   1   5        466.01        458.47        11.64 o
  -6   1   5          9.60          8.11         1.67 o
  -5   1   5        244.96        230.61        10.52 o
  -4   1   5        127.35        137.95         3.78 o
  -3   1   5       1763.95       1715.16        63.88 o
  -2   1   5        208.43        217.22         5.59 o
 -12   2   5         38.57         42.03         3.03 o
 -11   2   5         31.82         31.31         2.41 o
 -10   2   5          0.69         -0.39         1.03 o
  -9   2   5        228.53        228.69         9.45 o
  -8   2   5        812.24        807.57        25.18 o
  -7   2   5        472.61        444.91         9.20 o
  -6   2   5        121.19        124.64         5.15 o
  -5   2   5          8.66          9.18         1.11 o
  -4   2   5        175.70        212.05        16.42 o
  -3   2   5        157.72        182.28         8.94 o
  -2   2   5        468.69        524.41        15.56 o
  -1   2   5         16.28         17.34         1.56 o
   1   2   5        301.32        321.90        10.41 o
 -12   3   5          5.07          4.60         1.17 o
 -11   3   5          2.50          4.47         1.51 o
 -10   3   5         43.47         41.90         3.15 o
  -9   3   5         16.37         14.55         2.64 o
  -8   3   5        102.06         91.60         4.87 o
  -7   3   5        313.58        288.27         7.54 o
  -6   3   5         26.66         24.99         2.35 o
  -5   3   5        154.27        175.25         8.41 o
  -4   3   5         88.20         73.00         2.97 o
  -3   3   5        250.08        286.30         9.50 o
  -2   3   5        136.32        116.23         5.81 o
  -1   3   5        484.46        509.60        19.48 o
   0   3   5        113.01        126.21         7.41 o
   1   3   5        390.44        400.01        10.25 o
   2   3   5        136.17        128.66         6.97 o
   3   3   5        216.47        210.98         9.03 o
   5   3   5        235.88        207.72        11.68 o
 -12   4   5         11.42         10.28         1.34 o
 -11   4   5          1.24          0.82         1.05 o
 -10   4   5         13.97         16.06         2.00 o
  -9   4   5        139.27        133.94         5.80 o
  -8   4   5          7.49          5.48         1.45 o
  -7   4   5        348.26        320.24         9.90 o
  -6   4   5         32.23         25.87         2.17 o
  -5   4   5         58.81         61.50         3.10 o
  -4   4   5        395.15        360.57        19.59 o
  -3   4   5        269.22        249.12        13.58 o
  -2   4   5        656.41        665.90        13.74 o
  -1   4   5         77.40         91.56         5.46 o
   0   4   5        324.17        347.11         9.10 o
   1   4   5        190.53        195.77         6.65 o
   2   4   5        199.74        215.38        17.47 o
   3   4   5        275.07        243.18        12.11 o
   4   4   5        247.49        242.59        12.64 o
   5   4   5        133.56        136.29         9.68 o
 -11   5   5          5.72          7.22         1.36 o
 -10   5   5          0.16          0.25         0.81 o
  -9   5   5         32.96         32.49         2.77 o
  -8   5   5         45.78         45.13         2.53 o
  -7   5   5         36.00         33.27         2.55 o
  -6   5   5         69.25         72.51         3.67 o
  -5   5   5         32.33         27.63         2.12 o
  -4   5   5         30.65         30.23         1.98 o
  -3   5   5        210.71        188.93         7.10 o
  -2   5   5         39.80         42.62         5.20 o
  -1   5   5        138.28        116.01         7.53 o
   0   5   5        150.54        154.87         8.34 o
   1   5   5        395.59        385.84        14.15 o
   2   5   5         35.64         34.04         2.97 o
   3   5   5        164.29        138.99         9.67 o
   4   5   5          2.16          2.80         1.90 o
 -11   6   5         19.14         18.38         1.84 o
 -10   6   5         22.40         25.85         4.23 o
  -9   6   5          7.02          5.21         1.69 o
  -8   6   5         23.21         23.28         2.42 o
  -7   6   5         17.37         15.99         2.74 o
  -6   6   5          5.33          3.41         1.14 o
  -5   6   5         74.32         65.09         3.44 o
  -4   6   5         17.53         15.72         1.70 o
  -3   6   5         37.79         33.76         2.74 o
  -2   6   5          1.66          0.95         1.16 o
  -1   6   5         25.12         24.74         3.90 o
   0   6   5         58.47         52.27         5.70 o
   1   6   5        253.22        247.50        17.44 o
   2   6   5        211.41        229.27        12.71 o
 -10   7   5          0.64          0.29         1.97 o
  -9   7   5          4.79          7.03         1.59 o
  -8   7   5         39.34         39.97         3.00 o
  -7   7   5         61.96         63.69         3.93 o
  -6   7   5         30.60         22.33         3.15 o
  -5   7   5         45.11         42.14         4.82 o
  -4   7   5        299.01        281.62        15.87 o
  -3   7   5        118.30        114.85        12.76 o
  -2   7   5         13.96         12.64         2.94 o
  -9   8   5         63.51         73.37         4.55 o
  -8   8   5         81.61         88.95         4.94 o
  -7   8   5         44.64         48.62         5.81 o
  -6   8   5        130.77        132.41         5.60 o
  -5   8   5         76.13         67.92         7.20 o
  -4   8   5        158.30        155.27        11.28 o
   2   8   5         64.66         59.49         6.67 o
  -8   9   5         95.98        109.42         8.90 o
  -7   9   5         27.58         32.47         3.39 o
  -6   9   5        180.39        191.72         7.44 o
  -5   9   5          9.15          8.00         2.46 o
  -4   9   5          4.68          4.93         1.69 o
  -3   9   5         21.92         18.82         2.86 o
  -2   9   5         66.62         62.00         6.39 o
  -1   9   5          4.44          0.23         1.04 o
   1   9   5          3.68          3.01         1.97 o
   2   9   5         17.77         20.19         3.95 o
  -7  10   5        125.11        141.30         5.75 o
  -6  10   5          5.41          6.40         1.12 o
  -5  10   5         35.94         33.81         2.62 o
  -4  10   5         47.04         50.12         3.86 o
  -3  10   5         16.25         20.71         2.66 o
  -2  10   5         83.23         80.62         5.05 o
  -1  10   5        116.80        105.05         8.96 o
   0  10   5         16.91         12.67         3.42 o
   1  10   5         52.58         63.36         6.66 o
   2  10   5         39.60         37.16         4.82 o
  -5  11   5          2.96          1.22         0.69 o
  -4  11   5         38.27         39.13         2.38 o
  -3  11   5         59.96         65.21         3.82 o
  -2  11   5         10.68         10.31         2.74 o
  -1  11   5          6.81          9.88         2.79 o
   0  11   5          6.52          3.76         1.79 o
   1  11   5         55.72         64.15         5.82 o
  -2  12   5         17.07         17.94         2.61 o
  -1  12   5          5.33          5.68         1.68 o
   0  12   5          2.02          2.86         1.36 o
 -12   0   6        222.62        212.70         8.44 o
 -11   0   6         11.79          8.03         1.74 o
 -10   0   6        222.19        197.80        14.63 o
  -9   0   6        112.55        114.27        12.22 o
  -8   0   6        511.84        530.86        15.68 o
  -7   0   6        317.55        322.06        12.91 o
  -6   0   6        262.16        278.93        13.27 o
  -5   0   6        225.17        222.79         7.86 o
  -4   0   6        450.99        487.98        11.43 o
  -3   0   6        367.03        422.12         9.69 o
 -12   1   6         12.40         12.50         1.41 o
 -11   1   6        156.84        159.43         5.26 o
 -10   1   6         42.45         36.57         2.55 o
  -9   1   6         92.83         88.58         4.92 o
  -8   1   6         57.44         56.40         3.00 o
  -7   1   6        441.02        409.05         7.43 o
  -6   1   6         21.37         18.67         2.08 o
  -5   1   6         30.96         35.93         2.55 o
  -4   1   6        306.79        367.92        10.57 o
  -3   1   6       1072.75       1303.93        89.90 o
 -12   2   6          1.43          0.39         0.83 o
 -11   2   6          2.33          2.48         0.67 o
 -10   2   6          3.16          2.68         0.80 o
  -9   2   6        218.12        218.73         9.46 o
  -8   2   6        375.06        377.46         9.50 o
  -7   2   6        233.31        230.33         6.79 o
  -6   2   6         80.46         79.39         3.77 o
  -5   2   6         60.06         60.52         5.77 o
  -4   2   6        102.71        112.23         4.41 o
  -2   2   6        142.96        151.12         7.89 o
   0   2   6        382.71        417.08        13.75 o
   1   2   6         66.32         45.83         4.16 o
   2   2   6        227.47        260.99        10.26 o
   3   2   6        113.39        105.07         6.49 o
 -12   3   6         30.10         31.80         2.23 o
 -11   3   6         11.42         13.28         1.55 o
 -10   3   6         10.05          7.80         1.52 o
  -9   3   6         56.51         60.99         3.32 o
  -8   3   6         50.40         47.26         3.50 o
  -7   3   6        239.65        231.50         9.69 o
  -6   3   6         23.59         21.76         2.38 o
  -5   3   6         15.36         13.15         1.45 o
  -4   3   6        165.80        162.76         6.74 o
  -3   3   6        684.61        690.61        20.56 o
  -2   3   6        250.56        278.01        11.66 o
  -1   3   6        324.30        377.28        13.52 o
   0   3   6         87.34         74.61         5.61 o
   1   3   6         71.61         66.10         3.83 o
   2   3   6         10.61         11.55         2.33 o
   3   3   6        110.46        139.88         7.71 o
 -11   4   6          0.88          0.51         0.57 o
 -10   4   6          5.83          4.94         1.19 o
  -9   4   6          5.23          4.16         0.92 o
  -8   4   6         50.95         51.10         3.66 o
  -7   4   6         41.87         35.99         3.09 o
  -6   4   6        244.91        237.47         9.70 o
  -5   4   6         22.12         20.46         2.17 o
  -4   4   6         16.64          9.80         2.48 o
  -3   4   6        451.29        400.79        11.15 o
  -2   4   6        298.38        301.55        12.97 o
  -1   4   6         66.12         72.58         5.99 o
   0   4   6         59.46         64.88         5.51 o
   1   4   6        334.22        329.55        19.45 o
   2   4   6        109.70        109.17         5.35 o
   3   4   6        148.39        147.63         9.82 o
 -11   5   6         11.84         10.19         2.39 o
 -10   5   6          3.97          2.48         0.88 o
  -9   5   6         42.05         42.13         2.56 o
  -8   5   6        488.00        480.61        17.17 o
  -7   5   6        256.45        253.57         8.29 o
  -6   5   6         11.87          8.33         1.81 o
  -5   5   6         22.68         21.18         2.00 o
  -4   5   6        194.47        195.75         8.27 o
  -3   5   6        309.59        267.12         9.53 o
  -2   5   6         75.98         69.43         4.51 o
  -1   5   6        123.13         99.70         7.46 o
   0   5   6        121.59        100.04         7.29 o
   1   5   6         73.86         71.65         4.47 o
   2   5   6        352.57        358.60        15.80 o
 -10   6   6          9.40         12.69         2.79 o
  -9   6   6         34.84         33.01         3.27 o
  -8   6   6         78.92         82.05         4.31 o
  -7   6   6          6.81          6.42         1.76 o
  -6   6   6          7.73          7.40         1.35 o
  -5   6   6          0.09          0.61         0.78 o
  -4   6   6         77.23         80.65         4.50 o
  -3   6   6        327.48        314.29        13.97 o
  -2   6   6        437.81        415.34        12.13 o
  -1   6   6         30.94         28.05         3.12 o
   1   6   6          8.99         10.76         2.84 o
 -10   7   6         11.45         13.65         2.40 o
  -9   7   6         72.99         79.06         4.13 o
  -8   7   6         14.61         12.20         1.71 o
  -7   7   6         39.88         41.02         3.11 o
  -6   7   6         22.94         21.94         2.65 o
  -5   7   6        258.36        264.02        10.74 o
  -4   7   6        192.52        192.17        11.89 o
  -3   7   6         87.23         85.49         5.73 o
  -2   7   6        138.15        130.86        13.05 o
  -1   7   6          9.37          4.56         2.32 o
   0   7   6         99.63         96.64         8.82 o
   1   7   6          4.10          4.86         2.02 o
  -9   8   6          4.11          6.45         2.01 o
  -8   8   6         11.37         13.66         1.87 o
  -7   8   6        342.18        383.98        37.85 o
  -6   8   6          0.12         -0.41         1.02 o
  -5   8   6         58.35         64.10         5.01 o
  -4   8   6        283.53        251.79        14.69 o
  -3   8   6         65.45         64.65         7.40 o
  -2   8   6        176.94        162.21        11.86 o
  -1   8   6         15.37         13.05         3.50 o
   0   8   6         30.46         28.28         4.94 o
   1   8   6          4.96          3.78         2.02 o
   2   8   6         60.32         49.27         6.09 o
  -7   9   6         15.42         18.74         2.79 o
  -6   9   6          6.70          6.63         1.26 o
  -5   9   6         45.20         42.54         3.02 o
  -4   9   6         66.90         55.56         4.34 o
  -3   9   6         12.85         15.28         2.38 o
  -2   9   6        180.37        170.43        11.76 o
  -1   9   6        123.75        110.05         9.51 o
   0   9   6         11.19         13.90         3.40 o
   1   9   6          6.22          7.18         2.67 o
   2   9   6         78.46         74.90         7.06 o
  -6  10   6         20.61         22.14         3.77 o
  -5  10   6          0.24          0.93         0.73 o
  -4  10   6          2.00          1.55         1.14 o
  -3  10   6          8.71          8.13         1.70 o
  -2  10   6          8.16          7.98         1.93 o
  -1  10   6         57.63         56.15         6.27 o
   0  10   6         22.25         20.92         3.94 o
   1  10   6          9.03          8.02         2.43 o
  -4  11   6         15.16         19.78         2.76 o
  -3  11   6         22.91         20.58         1.96 o
  -2  11   6         34.70         44.33         4.73 o
  -1  11   6         33.44         27.42         3.83 o
   0  11   6         34.43         44.01         4.65 o
   1  11   6         13.02         12.34         2.47 o
 -11   1   7         13.14         11.34         1.24 o
 -10   1   7         23.96         23.20         2.22 o
  -9   1   7         68.27         66.79         3.50 o
  -8   1   7        106.84        103.58         3.66 o
  -7   1   7         65.29         66.62         2.91 o
  -6   1   7         90.04         80.90         4.67 o
  -5   1   7         10.34         10.55         1.34 o
  -4   1   7        106.99        119.46        17.36 o
  -2   1   7         41.68         32.82         3.83 o
 -11   2   7         18.53         16.63         1.61 o
 -10   2   7          3.99          5.01         0.95 o
  -9   2   7         74.41         70.89         4.17 o
  -8   2   7         71.37         66.32         3.20 o
  -7   2   7        266.81        265.83         6.52 o
  -6   2   7         37.72         41.97         2.86 o
  -5   2   7        296.73        283.35        16.91 o
  -4   2   7         10.42          9.29         1.79 o
  -3   2   7        109.87        120.48         8.00 o
  -1   2   7        382.11        388.13        14.46 o
   0   2   7         30.87         36.88         4.08 o
   1   2   7         71.89         71.59         5.74 o
   2   2   7        100.47         96.42         6.63 o
   3   2   7         74.99         87.86         6.36 o
 -11   3   7         21.33         19.95         1.62 o
 -10   3   7          3.56          3.57         0.89 o
  -9   3   7          8.98          8.05         1.31 o
  -8   3   7          6.05          3.38         1.17 o
  -7   3   7        816.33        770.98        19.03 o
  -6   3   7        229.93        237.27         9.72 o
  -5   3   7         53.03         53.05         5.36 o
  -4   3   7        105.92        104.08         4.06 o
  -3   3   7         37.25         40.57         4.83 o
  -2   3   7        468.95        502.10        17.01 o
  -1   3   7        299.48        296.87        12.92 o
   0   3   7         21.78         18.25         3.13 o
   1   3   7          8.76         10.29         2.92 o
   2   3   7        136.43        127.69         5.98 o
   3   3   7         10.17          8.69         1.77 o
 -11   4   7         29.12         26.36         2.10 o
 -10   4   7        127.79        134.57         4.06 o
  -9   4   7          8.90          9.57         1.30 o
  -8   4   7         89.43         73.68         3.70 o
  -7   4   7        167.56        161.27         6.53 o
  -6   4   7         26.79         27.28         2.29 o
  -5   4   7        254.26        253.19         9.90 o
  -4   4   7        186.77        171.52        11.33 o
  -3   4   7         11.46         13.50         2.16 o
  -2   4   7        477.33        391.16        15.91 o
  -1   4   7        905.76        880.31        25.49 o
   0   4   7         16.17         18.66         3.30 o
   1   4   7         83.68         91.97         6.68 o
   2   4   7        390.47        338.52        19.24 o
 -10   5   7         13.99         14.23         1.46 o
  -9   5   7         22.12         23.89         1.86 o
  -8   5   7        101.58        108.07         4.25 o
  -7   5   7        162.22        152.05         6.28 o
  -6   5   7         29.74         29.37         2.37 o
  -5   5   7         28.05         21.75         2.11 o
  -4   5   7         97.20         98.45         9.06 o
  -3   5   7         76.67         80.41         4.38 o
  -2   5   7        475.21        470.20        25.52 o
  -1   5   7         71.62         70.51         7.29 o
   0   5   7         24.94         20.27         4.00 o
   1   5   7        133.03        118.56         9.27 o
 -10   6   7          0.15         -0.74         1.47 o
  -9   6   7         25.32         25.68         2.10 o
  -8   6   7         51.15         49.70         3.17 o
  -7   6   7         14.63         11.64         2.29 o
  -6   6   7        206.02        194.18         6.07 o
  -5   6   7         15.96         12.54         1.58 o
  -4   6   7        117.71        115.56         8.31 o
  -3   6   7        436.58        423.51        20.84 o
  -2   6   7        521.35        505.36        14.67 o
   0   6   7         41.00         48.26         6.17 o
   1   6   7        107.74        111.46         9.36 o
  -9   7   7          7.83          8.69         2.25 o
  -8   7   7         32.49         31.66         2.35 o
  -7   7   7         78.41         82.96         5.01 o
  -6   7   7         40.26         37.40         2.96 o
  -5   7   7        144.10        149.79         6.09 o
  -4   7   7         41.81         42.40         4.02 o
  -3   7   7         61.16         57.62         4.68 o
  -2   7   7        123.60        105.04         9.61 o
  -1   7   7        135.98        101.13         9.41 o
   0   7   7         99.52         96.37         8.89 o
   1   7   7          9.14         10.67         3.02 o
  -8   8   7          1.78          1.97         0.72 o
  -7   8   7         28.63         30.84         3.33 o
  -6   8   7          1.82          1.39         1.03 o
  -5   8   7          7.31          7.42         1.87 o
  -4   8   7          9.31          8.32         2.75 o
  -3   8   7          4.60          2.46         2.12 o
  -2   8   7         56.17         47.40         6.35 o
  -1   8   7         19.99         20.91         4.27 o
   0   8   7          0.54          1.62         1.69 o
   1   8   7        181.77        181.71        11.94 o
  -7   9   7         11.64         10.43         1.84 o
  -6   9   7          8.04          9.32         1.56 o
  -5   9   7         18.57         21.43         1.96 o
  -4   9   7         11.81         11.03         1.97 o
  -3   9   7         74.47         79.57         7.66 o
  -2   9   7          6.83          6.93         2.87 o
  -1   9   7         73.27         67.72         7.34 o
   0   9   7         53.39         47.86         5.91 o
   1   9   7          5.00          1.95         1.43 o
  -5  10   7         11.14         12.16         1.52 o
  -4  10   7         23.19         27.41         2.47 o
  -3  10   7         15.07         12.35         1.83 o
  -2  10   7         90.63         97.73         5.06 o
  -1  10   7         74.80         81.59         7.03 o
   0  10   7         23.91         28.30         4.04 o
   1  10   7          2.01          0.77         1.25 o
  -3  11   7          7.47          9.15         1.90 o
  -2  11   7         35.00         37.90         3.86 o
  -1  11   7         18.09         16.01         2.59 o
   0  11   7          9.66          7.47         1.72 o
 -11   0   8         76.29         88.39         3.75 o
 -10   0   8          9.11          9.21         2.20 o
  -9   0   8         21.01         21.36         2.70 o
  -8   0   8        107.32        109.23         5.46 o
  -7   0   8         84.58         83.70         4.66 o
  -6   0   8          6.39         12.36         2.62 o
  -5   0   8         78.54         84.21         5.46 o
  -4   0   8        119.53        118.97         8.97 o
  -3   0   8        147.13        134.89         8.51 o
  -2   0   8        291.53        272.83        11.99 o
 -11   1   8         41.34         54.98         2.35 o
 -10   1   8         16.95         16.52         1.50 o
  -9   1   8          5.48          5.29         1.12 o
  -8   1   8         23.89         21.24         1.82 o
  -7   1   8         13.72         15.30         1.46 o
  -6   1   8         15.48          8.94         1.41 o
  -5   1   8         61.38         67.02         4.01 o
  -4   1   8        158.69        149.52         5.88 o
  -3   1   8        142.40        146.74         5.50 o
  -2   1   8         37.16         31.22         4.06 o
  -1   1   8         10.42         10.99         2.50 o
   0   1   8        125.76         84.21         6.53 o
 -11   2   8         18.07         23.46         2.63 o
 -10   2   8         39.22         41.37         2.22 o
  -9   2   8          4.37          3.92         1.01 o
  -8   2   8          3.20          2.13         0.97 o
  -7   2   8         76.79         73.66         3.72 o
  -6   2   8        118.47        109.43         5.68 o
  -5   2   8         98.62         90.60         4.72 o
  -4   2   8        151.12        164.47         6.51 o
  -3   2   8         74.79         71.42         4.89 o
  -2   2   8        129.47        134.54         8.78 o
  -1   2   8        455.47        399.09        15.53 o
   0   2   8         77.77         68.74         6.06 o
   1   2   8         23.01         19.63         3.36 o
 -10   3   8         16.06         17.70         1.48 o
  -9   3   8         10.86         10.40         1.38 o
  -8   3   8         72.29         62.52         2.93 o
  -7   3   8         64.28         68.99         4.09 o
  -6   3   8        137.30        126.93         6.79 o
  -5   3   8          6.94         10.12         2.05 o
  -4   3   8         34.85         37.18         3.71 o
  -3   3   8         73.23         75.03         5.43 o
  -2   3   8         95.29         92.47         5.62 o
  -1   3   8        109.35         99.39         8.37 o
   0   3   8         54.33         59.55         6.42 o
   1   3   8        824.42        893.49        27.06 o
 -10   4   8         23.64         19.81         1.40 o
  -9   4   8         13.90         12.24         1.22 o
  -8   4   8         44.01         50.30         2.57 o
  -7   4   8         34.09         35.57         3.01 o
  -6   4   8         58.62         55.52         4.19 o
  -5   4   8         58.28         53.25         3.65 o
  -4   4   8         48.55         46.44         3.38 o
  -3   4   8         76.90         79.96         4.41 o
  -2   4   8         51.97         55.59         4.50 o
  -1   4   8        517.61        490.15        20.38 o
   0   4   8        111.08        108.13         9.03 o
   1   4   8        246.93        223.61        13.05 o
 -10   5   8          5.12          4.88         1.39 o
  -9   5   8          0.76          0.16         0.56 o
  -8   5   8         18.00         15.73         1.46 o
  -7   5   8         75.08         65.95         3.93 o
  -6   5   8        242.09        211.77         8.89 o
  -5   5   8        140.68        137.52         5.90 o
  -4   5   8        139.81        129.80         8.81 o
  -3   5   8         23.98         18.97         2.27 o
  -2   5   8        215.64        214.91         9.13 o
  -1   5   8        664.59        652.08        24.51 o
   0   5   8        250.89        239.40        13.99 o
   1   5   8        157.11        169.43        11.46 o
  -9   6   8         10.99         11.09         1.24 o
  -8   6   8          1.60          1.82         0.76 o
  -7   6   8          9.48          8.68         1.92 o
  -6   6   8         85.23         80.27         5.23 o
  -5   6   8         91.62         97.42         4.81 o
  -4   6   8        115.99        116.41         7.49 o
  -3   6   8        162.64        134.46         7.36 o
  -2   6   8        422.15        336.02        17.62 o
  -1   6   8        219.59        224.05        13.84 o
   1   6   8         87.71         86.79         8.27 o
  -8   7   8         18.06         21.81         1.67 o
  -7   7   8         10.24         12.71         1.54 o
  -6   7   8         19.46         22.79         2.59 o
  -5   7   8         31.17         29.06         3.15 o
  -4   7   8         51.60         42.53         7.02 o
  -3   7   8        133.62        148.67        11.07 o
  -2   7   8         56.41         54.37         6.77 o
  -1   7   8         18.98         15.20         3.76 o
   0   7   8        120.00        105.20         9.35 o
   1   7   8        251.80        228.69        13.55 o
  -7   8   8         27.19         29.34         3.18 o
  -6   8   8         60.41         66.46         3.90 o
  -5   8   8         52.80         49.71         5.44 o
  -4   8   8        102.45        126.60         9.37 o
  -3   8   8          5.20          4.12         2.35 o
  -2   8   8         50.30         51.22         6.34 o
  -1   8   8        138.32        107.74         9.19 o
   0   8   8         32.83         32.69         5.11 o
   1   8   8         13.27          8.42         2.85 o
  -6   9   8         18.51         19.60         2.53 o
  -5   9   8         29.37         28.42         2.45 o
  -4   9   8         14.99         16.70         2.13 o
  -3   9   8          1.66          1.06         1.04 o
  -2   9   8         12.39         18.29         3.63 o
  -1   9   8         32.97         32.90         4.77 o
   0   9   8         38.72         43.01         5.26 o
   1   9   8         13.56         11.69         2.73 o
  -4  10   8         20.17         20.93         2.79 o
  -3  10   8          1.78          1.33         0.73 o
  -1  10   8          2.08          0.64         1.17 o
   0  10   8          3.19          2.26         1.25 o
 -10   1   9         10.55         11.36         1.26 o
  -9   1   9         13.27         13.81         1.60 o
  -8   1   9          4.94          6.26         1.24 o
  -7   1   9          6.32          4.74         1.17 o
  -6   1   9        228.55        206.05         6.27 o
  -5   1   9         80.40         81.13         3.86 o
  -4   1   9          8.90          5.45         1.22 o
  -3   1   9         43.57         37.74         2.99 o
  -2   1   9         17.03         15.40         2.36 o
  -1   1   9        201.49        198.13         8.21 o
   0   1   9        164.05        144.18        10.33 o
 -10   2   9         16.37         18.88         1.91 o
  -9   2   9         27.37         26.18         1.66 o
  -8   2   9         50.18         47.70         2.74 o
  -7   2   9          2.67          3.49         1.27 o
  -6   2   9        100.76         82.78         4.50 o
  -5   2   9          2.83          2.85         1.99 o
  -4   2   9          8.98          8.86         1.54 o
  -3   2   9        163.58        158.51         7.68 o
  -2   2   9        117.19        112.77         6.37 o
  -1   2   9        450.91        468.92        19.69 o
   0   2   9        278.97        299.35        15.21 o
   1   2   9         59.76         59.24         6.45 o
 -10   3   9         75.03         90.03         3.80 o
  -9   3   9          6.47          5.01         0.92 o
  -8   3   9         78.98         67.61         2.86 o
  -7   3   9         46.08         37.61         2.56 o
  -6   3   9         60.25         65.04         4.78 o
  -5   3   9         18.22         15.80         2.52 o
  -4   3   9        133.67        136.03         7.19 o
  -3   3   9        119.17        112.58         8.98 o
  -2   3   9        350.58        366.03        11.95 o
  -1   3   9        608.25        566.30        22.21 o
   0   3   9        215.91        237.13        13.54 o
   1   3   9        107.87        116.70         9.32 o
  -9   4   9         10.10          8.94         1.02 o
  -8   4   9          6.17          5.24         1.22 o
  -7   4   9         27.92         25.52         2.10 o
  -6   4   9         31.19         29.13         2.67 o
  -5   4   9        144.56        143.06         5.94 o
  -4   4   9         39.52         48.97         3.49 o
  -3   4   9        280.24        294.84        28.33 o
  -2   4   9       1105.20       1107.85        22.53 o
  -1   4   9        408.92        405.67        18.70 o
   0   4   9        454.44        566.48        21.96 o
   1   4   9         37.77         34.29         5.15 o
  -9   5   9          3.70          6.65         1.23 o
  -8   5   9         26.61         23.05         3.04 o
  -7   5   9         19.84         21.54         1.84 o
  -6   5   9         76.85         80.76         5.38 o
  -5   5   9         17.05         14.67         1.90 o
  -4   5   9         11.68         12.30         1.81 o
  -3   5   9         65.03         70.98         5.26 o
  -2   5   9        215.55        216.91         9.18 o
  -1   5   9        113.38        106.63         9.51 o
   0   5   9         51.22         46.77         6.15 o
   1   5   9         44.04         47.04         5.82 o
  -8   6   9         20.92         24.44         1.71 o
  -7   6   9         64.00         71.62         4.23 o
  -6   6   9         17.80         20.62         2.06 o
  -5   6   9         51.85         56.76         3.84 o
  -4   6   9         17.28         13.92         1.89 o
  -3   6   9        246.99        241.77        19.63 o
  -2   6   9         33.81         34.34         3.60 o
  -1   6   9        177.84        164.57        11.63 o
   0   6   9        220.86        199.06        12.82 o
   1   6   9         12.71         14.36         3.40 o
  -7   7   9          1.48          0.46         0.79 o
  -6   7   9          1.58          0.95         1.26 o
  -5   7   9         86.03         81.76         4.71 o
  -4   7   9         92.86         83.62         7.62 o
  -3   7   9          9.29          8.45         3.53 o
  -2   7   9         23.53         19.63         4.07 o
  -1   7   9         38.92         24.16         4.51 o
   0   7   9         12.53         12.39         3.06 o
   1   7   9          4.64          3.81         2.20 o
  -6   8   9          3.67          3.66         1.38 o
  -5   8   9         16.84         18.33         3.05 o
  -4   8   9          0.88          1.11         1.40 o
  -3   8   9          1.96          1.03         1.33 o
  -2   8   9         19.06         16.95         3.52 o
  -1   8   9         55.80         57.97         6.18 o
   0   8   9          3.94          6.32         2.22 o
   1   8   9          9.54         12.75         2.73 o
  -4   9   9          3.77          5.13         1.08 o
  -3   9   9         22.22         28.38         3.90 o
  -2   9   9         36.90         33.40         2.63 o
  -1   9   9         36.18         41.84         4.58 o
   0   9   9          9.78         11.54         2.39 o
  -9   0  10         32.06         23.34         3.03 o
  -8   0  10          1.80          3.28         1.79 o
  -7   0  10          7.71         11.27         2.16 o
  -6   0  10        113.96        107.26         6.14 o
  -5   0  10         75.97         71.57         7.64 o
  -4   0  10        172.66        161.68        11.71 o
  -3   0  10          2.40          0.55         1.75 o
  -2   0  10          5.69          6.24         2.46 o
  -1   0  10        114.74        124.92         9.11 o
  -9   1  10          4.78          4.09         0.84 o
  -8   1  10         18.85         20.46         2.00 o
  -7   1  10         21.23         19.55         2.18 o
  -6   1  10         30.97         31.74         3.58 o
  -5   1  10          0.79          1.01         0.79 o
  -4   1  10         66.88         64.84         3.42 o
  -3   1  10         26.51         30.02         2.68 o
  -2   1  10         42.15         40.59         5.35 o
  -9   2  10         13.74         11.37         1.22 o
  -8   2  10          5.74          5.47         1.06 o
  -7   2  10         44.27         37.19         2.88 o
  -6   2  10         16.41         12.55         1.84 o
  -5   2  10         11.92         15.65         2.01 o
  -4   2  10         65.88         69.36         5.03 o
  -3   2  10         18.83         22.08         3.80 o
  -2   2  10          6.13          6.37         1.76 o
  -9   3  10          4.72          4.31         1.11 o
  -8   3  10         18.64         16.29         1.49 o
  -7   3  10          1.39          1.00         0.86 o
  -6   3  10         41.06         35.92         2.47 o
  -5   3  10        178.75        177.30         6.45 o
  -4   3  10         95.48         92.27         4.65 o
  -3   3  10         66.55         70.46         5.15 o
  -2   3  10        104.44        104.47         6.24 o
  -1   3  10         95.62         94.33         8.81 o
   0   3  10        615.88        629.94        24.00 o
  -8   4  10          3.42          4.25         0.79 o
  -7   4  10         11.34         10.34         1.29 o
  -6   4  10          6.18          6.04         1.23 o
  -5   4  10          8.30          8.99         1.60 o
  -4   4  10          1.69          0.81         1.16 o
  -3   4  10        202.35        205.49        14.10 o
  -2   4  10         32.78         32.59         3.52 o
  -1   4  10          2.80          3.40         2.34 o
   0   4  10         17.21         18.34         4.10 o
   1   4  10        114.55        135.71        10.00 o
  -8   5  10          3.48          3.41         0.97 o
  -7   5  10         76.03         78.76         3.00 o
  -6   5  10         46.75         46.17         2.54 o
  -5   5  10         53.60         59.37         3.42 o
  -4   5  10        153.45        146.25        11.81 o
  -3   5  10         61.27         53.57         4.34 o
  -2   5  10         51.80         54.02         6.62 o
  -1   5  10         35.22         45.82         6.07 o
   0   5  10         37.35         52.46         6.40 o
   1   5  10         24.72         25.64         4.38 o
  -7   6  10         15.82         19.57         1.30 o
  -6   6  10         13.54         12.30         1.48 o
  -5   6  10         78.40         95.02         7.72 o
  -4   6  10         38.35         38.06         5.10 o
  -3   6  10        103.73        102.35         8.62 o
  -2   6  10         62.16         68.41         7.21 o
  -1   6  10         74.89         75.13         7.47 o
   0   6  10         21.48         18.55         3.96 o
   1   6  10          4.82          4.05         1.98 o
  -6   7  10         78.25         86.71         3.16 o
  -5   7  10         46.10         54.59         4.99 o
  -4   7  10         22.74         23.94         3.71 o
  -3   7  10         40.14         38.30         4.96 o
  -2   7  10         35.42         35.48         4.89 o
  -1   7  10         12.37         12.47         3.15 o
   0   7  10        111.70        121.33         8.62 o
   1   7  10          5.16          6.66         2.01 o
  -4   8  10          1.99         -0.79         1.42 o
  -3   8  10          1.67          2.31         1.48 o
  -2   8  10         20.40         16.27         3.10 o
  -1   8  10          2.49          2.95         1.60 o
   0   8  10        107.16        117.46         7.54 o
  -8   1  11          6.62          9.03         1.41 o
  -7   1  11          9.50          7.96         1.28 o
  -6   1  11          2.35          2.57         1.10 o
  -5   1  11         13.12         11.15         1.72 o
  -4   1  11        127.80        123.05         5.43 o
  -3   1  11         25.62         29.30         3.20 o
  -2   1  11         14.80         12.10         2.07 o
  -1   1  11         57.17         58.32         6.11 o
  -8   2  11          2.76          3.06         0.78 o
  -7   2  11          9.06          9.14         1.16 o
  -6   2  11         26.85         20.96         1.82 o
  -5   2  11          2.01          1.96         1.07 o
  -4   2  11          0.42          0.61         1.03 o
  -3   2  11        135.27        134.17         6.69 o
  -2   2  11        260.43        268.81        18.09 o
  -8   3  11          2.96          6.75         1.68 o
  -7   3  11         19.79         19.89         1.55 o
  -6   3  11         22.66         22.57         1.81 o
  -5   3  11         35.93         33.43         2.26 o
  -4   3  11        110.79        111.64         6.06 o
  -3   3  11        203.27        203.39        14.37 o
  -7   4  11         19.72         22.52         1.81 o
  -6   4  11         48.51         55.48         2.57 o
  -5   4  11        138.17        144.60        10.15 o
  -4   4  11         42.05         45.70         3.97 o
  -3   4  11          9.95          9.51         1.51 o
  -2   4  11         18.84         16.04         3.44 o
  -1   4  11         87.84         66.29         6.96 o
  -6   5  11          3.56          3.90         1.22 o
  -5   5  11         12.35         13.73         1.61 o
  -4   5  11         24.17         20.40         2.43 o
  -3   5  11         98.69        107.13         5.50 o
  -2   5  11         83.21         76.98         7.35 o
  -1   5  11         36.51         29.87         4.57 o
   0   5  11          2.09          2.35         1.74 o
  -5   6  11         30.80         36.08         3.64 o
  -4   6  11         14.51         11.12         2.32 o
  -3   6  11          5.57          5.55         2.14 o
  -2   6  11         36.20         37.43         4.81 o
  -1   6  11         19.88         17.88         3.25 o
   0   6  11         37.04         39.47         4.63 o
  -3   7  11         22.82         21.56         3.11 o
  -2   7  11         20.77         20.32         3.19 o
  -1   7  11         35.14         32.20         4.03 o
  -7   0  12          3.56          3.51         1.13 o
  -6   0  12         13.01         13.04         2.73 o
  -5   0  12         12.30          7.83         2.31 o
  -4   0  12         15.19         17.59         3.41 o
  -3   0  12         11.70          9.54         2.53 o
  -2   0  12        126.19        144.67         9.08 o
  -7   1  12          1.59          2.82         0.95 o
  -6   1  12          7.65          7.83         1.15 o
  -5   1  12         34.90         39.98         3.26 o
  -4   1  12         42.07         41.73         3.41 o
  -3   1  12          1.23          2.70         1.26 o
  -2   1  12         32.32         30.77         4.27 o
  -7   2  12         34.96         38.63         2.51 o
  -6   2  12         36.91         42.02         2.92 o
  -5   2  12         24.60         26.79         2.13 o
  -4   2  12        101.86        108.92         5.41 o
  -3   2  12         51.06         46.32         3.57 o
  -2   2  12         23.02         25.02         3.99 o
  -6   3  12         33.64         37.37         2.17 o
  -5   3  12         44.38         44.06         2.86 o
  -4   3  12         54.05         55.58         3.71 o
  -3   3  12          3.08          3.35         1.15 o
  -2   3  12          8.23          7.33         2.15 o
  -1   3  12         11.84         11.99         2.62 o
  -5   4  12          1.30          0.81         0.63 o
  -4   4  12          8.13          8.41         1.15 o
  -3   4  12         36.01         33.04         4.15 o
  -2   4  12         14.50         14.39         2.83 o
  -1   4  12          6.36          4.69         1.71 o
  -5   5  12         19.09         23.11         2.86 o
  -4   5  12          8.92          7.23         1.90 o
  -3   5  12         17.81         18.11         2.91 o
  -2   5  12         22.93         19.09         2.98 o
  -1   5  12         11.51         10.60         2.31 o
  -3   6  12         26.56         31.58         3.37 o
  -2   6  12          2.36          2.22         1.12 o
  -5   1  13         10.61         14.27         2.30 o
  -4   1  13         76.92         77.50         3.78 o
  -3   1  13          9.14         13.45         2.42 o
  -4   2  13         73.20         78.10         5.43 o
  -3   2  13          2.30          2.16         1.22 o
  -3   3  13         21.79         18.45         2.62 o
  -2   3  13         13.50         12.25         2.20 o
                                                
